# Supplementary material for: Senescence-associated lineage-aberrant plasticity evokes T-cell-mediated tumor control
Source: Nat Commun. 2025 Mar 31;16:3079. doi: 10.1038/s41467-025-57429-x (PMC11955568; doi:10.1038/s41467-025-57429-x)
Supplement: Supplementary file 12 — Source Data [file 41467_2025_57429_MOESM12_ESM.xlsx]

## Sheet: Fig. 1b
Fig. 1b
CAPILLARY IMMUNOASSAY-BASED ANALYSIS OF TF LEVELS IN TIS
Fold-induction by ADR relative to matched UT
	Control;bcl2								Suv39h1-;bcl2
p-c-Jun(S63)	7.40408	8.15022	34.6035	18.9458	4.91275	3.62368	6.31771	9.52859	0.79887	0.761109	5.752	3.86433	0.737262	1.60923
cJun	9.06127	4.41852	12.4073	4.77417	4.05529	10.2482	2.63616	4.46751	0.689311	0.835484	6.02365	2.82284	0.786657	1.28448
JunD	2.85505	1.7575	3.22629	1.71216	2.56742	1.61034	1.17357	1.74149	0.859104	1.18491	1.90055	1.39565	0.606834	1.56164
PU.1	1.06179	1.6783	3.01418	1.52309	1.29404	1.82423	3.78906	0.605699	0.363909	0.474241	1.09043	0.744747	0.852569	1.32338
C/EBPb	4.60091	3.12318	6.02586	1.99354	2.14798	1.76919	1.61466	2.27194	0.497588	0.988926	7.16804	1.66036	1.08359	0.842876
Log2-transformation of fold-induction values above																	P-value by unpaired, two-sided t-test on log2-transformed data
	Control;bcl2								Suv39h1-;bcl2								Control;bcl2 vs. Suv39h1-;bcl2
p-cJun(S63)	2.88832	3.02684	5.11284	4.24381	2.29653	1.85745	2.6594	3.25226	-0.323967	-0.393824	2.52406	1.95022	-0.439752	0.686373		p-cJun(S63)	0.0018
cJun	3.17971	2.14356	3.63312	2.25525	2.01981	3.3573	1.39844	2.15947	-0.536773	-0.259316	2.59064	1.49715	-0.346194	0.361184		cJun	0.0033
JunD	1.51352	0.813527	1.68988	0.775817	1.36032	0.687362	0.230904	0.800321	-0.219095	0.244776	0.926415	0.480934	-0.720626	0.643065		JunD	0.0234
PU.1	0.086493	0.747004	1.59177	0.607006	0.371879	0.867284	1.92184	-0.723327	-1.45835	-1.07631	0.124891	-0.425178	-0.230112	0.404227		PU.1	0.0205
C/EBPb	2.20192	1.64302	2.59117	0.995333	1.10298	0.823093	0.691232	1.18393	-1.00698	-0.0160653	2.84158	0.731496	0.115821	-0.246608		C/EBPb	0.0883

## Sheet: Fig. 1c
Fig. 1c
HIERARCHICAL. CLUSTERING OF TOP 100 TIS GENES IN MURINE HEMATOPOIETIC CELL LINEAGES ('HAEMOPEDIA' - MICROARRAY DATA SET available at https://www.haemosphere.org/datasets/show, included in GSE77098)
Top 100 TIS-upregulated genes (see Supplementary Data 1) were probed in the Haemopedia data set by cell lineage. Average values were calculated across probes targeting the same gene, and across cell types belonging to a common lineage.
Hierarchical clustering was done using euclidean distance and average linkage, using the online heatmapper.ca Expresssion tool.
ENSEMBL_ID	GeneSymbol	B Cell Lineage	Basophil Lineage	Dendritic Cell Lineage	Eosinophil Lineage	Erythrocyte Lineage	Macrophage Lineage	Mast Cell Lineage	Megakaryocyte Lineage	Multi Potential Progenitor	NK Cell Lineage	Neutrophil Lineage	Restricted Potential Progenitor	T Cell Lineage
ENSMUSG00000001128	Cfp	11.9679	12.5065	12.8655	11.8449	8.86575	13.5645	12.8803	12.0485	10.8174	10.0395	13.817	11.287	9.44777
ENSMUSG00000001131	Timp1	4.65751	4.88339	4.83551	4.61107	4.87315	4.96275	4.97088	5.23818	4.77155	4.76532	4.8902	4.63498	4.84164
ENSMUSG00000001506	Col1a1	4.70094	4.65	4.83411	4.66015	4.6346	4.78016	4.49573	6.57322	4.68577	4.7458	5.77709	4.64796	4.66106
ENSMUSG00000002602	Axl	7.68069	9.09945	9.86926	7.30545	8.37687	11.3451	7.24974	11.0552	8.55259	8.96705	8.76845	7.21751	8.40022
ENSMUSG00000002944	Cd36	4.82171	4.55461	4.74357	4.59166	7.27361	5.68855	6.17068	4.76439	4.65119	4.856	4.7191	4.60163	4.58033
ENSMUSG00000004730	Adgre1	6.74148	8.14075	7.6783	9.6619	5.15685	11.3306	9.50953	7.44675	5.05402	4.6841	9.24581	5.79887	4.90449
ENSMUSG00000005397	Nid1	6.76356	4.91046	6.3242	4.6894	4.93643	5.47725	4.65458	5.64061	4.8846	4.65931	5.49781	4.74274	4.70001
ENSMUSG00000005800	Mmp8	5.02595	5.03808	4.70412	6.1877	4.83918	5.83177	4.91651	5.07019	4.59704	4.52119	11.4496	4.70412	4.59582
ENSMUSG00000007655	Cav1	4.72506	4.66661	5.57991	4.61893	4.64204	8.22099	6.4853	5.86239	4.61019	4.71224	6.41073	4.57678	4.50009
ENSMUSG00000015568	Lpl	7.65629	7.20329	8.70219	7.01155	6.2565	12.7438	10.4704	10.8695	6.46059	4.54143	7.29232	7.04703	4.82271
ENSMUSG00000016382	Pls3	5.70778	4.76067	7.80278	5.58679	5.43261	7.12131	7.60051	6.40739	6.33832	5.38229	6.68166	6.54112	5.64138
ENSMUSG00000016494	Cd34	4.97667	6.03432	5.92693	8.5567	5.92688	5.45028	9.5367	7.22589	9.94977	4.7011	5.74175	9.46519	5.76348
ENSMUSG00000017466	Timp2	7.17268	7.71262	7.81639	9.595	6.54587	10.8939	11.5968	8.50974	9.26194	10.1977	11.6111	7.61277	9.41007
ENSMUSG00000018593	Sparc	4.77736	4.75086	5.37477	4.70109	4.91487	5.32971	4.69081	8.67407	4.80512	4.75493	5.82589	4.74769	4.64566
ENSMUSG00000019929	Dcn	4.59398	4.75553	5.90214	4.67507	4.73845	5.32842	4.75999	5.67455	4.62439	4.94368	5.81451	4.61478	4.59863
ENSMUSG00000019966	Kitl	4.54242	4.58591	4.5229	4.58688	4.68125	4.54382	4.59139	4.60561	4.58216	4.75838	4.58762	4.58651	4.53145
ENSMUSG00000020176	Grb10	5.12541	5.26421	4.81149	6.69684	6.36109	5.04892	6.11146	5.83457	6.61473	5.00979	5.23321	6.28537	4.96763
ENSMUSG00000020467	Efemp1	4.51479	4.61979	4.52234	4.55668	4.59459	4.51005	4.54356	4.61947	4.59978	4.78661	4.60605	4.52566	4.50358
ENSMUSG00000021281	Tnfaip2	5.73198	5.65418	9.54093	7.77894	10.7396	10.5173	4.93065	7.94578	8.69729	4.87361	12.2513	8.81222	5.12042
ENSMUSG00000021950	Anxa8	4.55474	4.69979	4.59321	4.67771	4.75055	4.52098	4.58108	4.90183	4.69081	5.76123	4.57635	4.6132	4.5012
ENSMUSG00000022126	Acod1	4.76613	8.45952	4.91754	5.13252	5.8187	6.39078	5.10065	5.20666	4.85293	4.60032	10.8256	5.07054	4.95786
ENSMUSG00000022146	Osmr	4.97387	4.76362	5.12942	5.08555	5.41219	5.14755	4.97847	5.28462	5.03468	5.16257	5.30795	5.2349	5.08943
ENSMUSG00000022148	Fyb	6.21507	12.3343	10.2974	9.88123	6.78182	10.7252	11.0186	11.3155	8.62983	10.5539	12.1886	8.71755	11.0961
ENSMUSG00000022246	Rai14	5.47113	4.60633	5.93664	5.49791	5.29949	6.526	6.71454	7.06293	6.88419	4.88981	5.10557	6.34095	5.11408
ENSMUSG00000022816	Fstl1	5.25777	5.19636	5.30762	5.12534	5.36015	5.24167	4.88043	6.01044	5.82942	5.67922	6.05585	5.18019	5.03898
ENSMUSG00000023885	Thbs2	4.53115	4.48858	4.61852	4.69315	5.0054	4.59712	4.92593	7.1789	4.85729	4.69438	4.7896	4.88032	4.55965
ENSMUSG00000023913	Pla2g7	5.31476	5.56611	6.52666	7.86394	4.69733	9.74292	12.7299	4.98798	4.84655	4.81592	11.8493	4.78908	4.72793
ENSMUSG00000024164	C3	8.53561	8.24582	10.1069	10.851	7.60464	12.4912	8.33731	9.46774	7.71096	7.17486	13.3823	9.46023	5.69796
ENSMUSG00000024529	Lox	4.65896	4.75854	4.77177	4.65234	4.67434	4.79757	4.65432	5.96926	4.76947	4.49769	5.05775	4.59309	4.69033
ENSMUSG00000024672	Ms4a7	4.8255	4.8019	5.44893	4.74488	5.00917	5.45684	4.78204	5.61832	4.65863	4.66251	4.96479	4.65563	4.62057
ENSMUSG00000024679	Ms4a6d	5.91236	8.15224	7.29641	5.67588	4.70044	11.5334	7.28753	6.38103	5.32255	6.18085	5.91145	6.29423	7.14884
ENSMUSG00000025492	Ifitm3	10.3608	12.0616	11.364	10.441	11.4453	14.0651	9.72489	13.5831	13.6389	8.43019	14.0729	12.4465	8.79754
ENSMUSG00000025746	Il6	4.69435	10.4939	5.32994	5.56705	4.76657	5.40997	7.47275	5.59059	4.75226	4.75203	4.85726	4.89638	4.75444
ENSMUSG00000025804	Ccr1	4.52622	4.59074	4.51771	4.59653	4.58789	4.50202	4.52337	4.73759	4.58989	4.94628	4.55073	4.54574	4.48477
ENSMUSG00000026193	Fn1	5.64968	5.00487	5.03345	5.31899	4.83057	9.23856	8.31885	5.09998	4.86212	4.71626	4.99732	4.97676	4.71805
ENSMUSG00000026535	Ifi202b	4.63943	4.61297	4.69032	4.68691	4.81049	4.72719	4.57959	4.68035	4.77208	5.01558	4.73971	4.6957	4.64734
ENSMUSG00000026817	Ak1	4.60075	4.51857	4.70149	4.70912	5.00918	4.60259	4.72279	7.01046	6.54636	4.61177	4.7508	5.37094	4.66737
ENSMUSG00000026822	Lcn2	10.264	9.01785	5.18182	10.6491	7.60127	10.3767	4.55863	11.0244	6.47601	4.53943	14.383	9.06578	4.75192
ENSMUSG00000026981	Il1rn	4.71811	5.22728	5.23871	5.59645	4.88768	5.7716	4.65953	5.00182	4.72585	4.83029	8.85283	4.78337	4.67715
ENSMUSG00000027208	Fgf7	4.77364	4.62575	4.87828	4.84049	4.83135	4.77546	5.57743	5.1664	4.81189	4.93638	4.9247	4.65772	4.91783
ENSMUSG00000027398	Il1b	4.81541	7.28748	10.0416	6.89387	4.98406	8.99406	4.87814	9.55563	4.85869	5.05266	13.9827	6.08616	5.10399
ENSMUSG00000027800	Tm4sf1	4.51484	4.65027	4.54108	4.5511	4.62176	4.54525	4.44332	4.68051	4.60634	4.76089	4.60204	4.57948	4.52051
ENSMUSG00000028108	Ecm1	6.42367	7.26004	5.88657	5.65991	5.70017	9.40289	9.50203	9.44581	6.32618	5.93751	5.81228	5.83281	6.52779
ENSMUSG00000028494	Plin2	6.9406	8.23272	8.7225	7.8964	7.41883	10.4082	8.58421	7.30948	6.63274	5.22285	10.1191	7.91034	6.87684
ENSMUSG00000028517	Plpp3	7.78128	5.0231	5.17533	4.74487	4.986	5.91036	5.04647	9.07316	6.15271	5.25155	5.55693	5.36303	4.99552
ENSMUSG00000029304	Spp1	5.95887	5.97943	8.19267	5.70135	4.92445	6.7256	4.57583	8.06182	5.31028	4.73837	8.93534	5.73314	5.07375
ENSMUSG00000029334	Prkg2	5.03303	5.44596	5.03486	4.78971	5.21229	5.27828	5.04382	4.95367	4.9646	4.67008	5.89621	4.93712	5.05704
ENSMUSG00000029371	Cxcl5	4.54331	4.61271	4.53068	4.78301	4.64857	4.56805	4.8777	8.02934	4.60178	5.45438	4.57821	4.64365	4.50726
ENSMUSG00000029377	Ereg	4.5228	4.67354	4.53437	4.71127	4.62705	4.51961	4.51218	4.66116	4.77183	4.5408	4.55843	4.62608	4.53267
ENSMUSG00000029380	Cxcl1	5.11418	4.59056	8.47315	4.77184	4.74374	8.24858	5.75444	4.8398	4.88022	4.73653	6.63658	4.87817	4.64999
ENSMUSG00000029561	Oasl2	6.7265	6.61935	7.18576	6.6074	8.13366	9.26216	8.01435	6.77908	8.67915	7.08407	11.0678	6.93853	7.52658
ENSMUSG00000029581	Fscn1	5.24092	4.67754	10.7815	4.8825	5.14805	8.11492	4.72145	6.10869	6.68136	6.92342	7.77457	4.91216	5.41695
ENSMUSG00000029661	Col1a2	4.92795	5.18425	4.84551	5.29892	5.22993	4.86885	4.85132	6.65323	4.8047	5.66451	5.28838	4.96273	4.80896
ENSMUSG00000029718	Pcolce	4.54175	4.49893	4.72902	4.6501	5.26687	4.66122	4.62882	5.53756	4.53621	4.87566	4.88563	4.54979	4.53858
ENSMUSG00000029761	Cald1	4.78451	5.00006	4.77356	4.86568	4.84659	5.04902	4.7135	6.26177	4.80312	4.89413	4.87787	4.75329	4.78777
ENSMUSG00000029781	Fkbp9	4.68895	4.79208	6.83562	7.55695	7.49857	7.95278	10.7715	10.2236	9.82393	5.8669	5.57506	9.07735	4.78778
ENSMUSG00000030107	Usp18	7.1501	9.06159	9.99411	6.51145	9.18789	9.27343	9.79174	8.07439	7.74299	9.56429	9.86174	7.35313	9.40115
ENSMUSG00000030142	Clec4e	5.54238	5.04741	5.74107	6.74365	6.05753	9.55294	7.09734	6.33717	7.22514	6.478	11.2579	7.3162	5.94585
ENSMUSG00000030144	Clec4d	6.4694	7.33263	5.83155	7.91412	7.16606	11.3849	9.34634	9.44659	8.16803	4.77376	13.7976	9.31739	5.79862
ENSMUSG00000030208	Emp1	7.1869	8.02819	7.02173	4.59011	4.68827	9.37698	7.8696	7.90339	8.41559	7.06409	6.11844	6.59649	8.5321
ENSMUSG00000031078	Cttn	5.09817	5.09657	5.17572	5.14855	5.631	5.30126	5.08475	6.43534	5.14165	4.88106	5.84144	5.37412	5.15883
ENSMUSG00000031375	Bgn	5.18363	4.59943	6.30701	5.03381	5.06893	6.18158	4.73658	10.4493	9.16323	4.96478	7.81157	6.41022	5.22423
ENSMUSG00000032060	Cryab	4.96819	4.55146	5.85677	5.56459	5.16957	5.72878	4.87311	5.05153	5.72737	4.70177	5.61879	5.57744	5.14423
ENSMUSG00000032487	Ptgs2	4.58327	4.9821	4.89796	4.92793	4.60904	4.71555	4.53762	4.72055	4.78296	4.92553	7.15462	4.57991	4.58151
ENSMUSG00000033436	Armcx2	9.66073	8.89337	10.1575	10.3163	7.41268	7.16353	9.97824	9.6258	11.1251	10.733	7.57274	10.4323	10.0093
ENSMUSG00000034459	Ifit1	4.58655	4.71744	4.61784	4.74047	4.81697	4.78716	4.67786	4.70459	4.59796	5.13963	5.0625	4.69094	4.62349
ENSMUSG00000035373	Ccl7	4.96942	4.51134	6.46786	4.81557	4.76956	6.27749	9.71487	4.76479	4.73189	5.12175	6.05361	4.74313	4.8282
ENSMUSG00000035385	Ccl2	4.54551	4.58011	6.28419	4.72996	4.80381	7.04776	11.9809	4.66397	4.73661	5.53628	4.90274	4.65225	4.5922
ENSMUSG00000037852	Cpe	4.62725	5.59928	5.9363	4.68799	4.70764	4.69521	4.67143	5.91287	4.85614	4.73879	4.83824	4.64419	4.90646
ENSMUSG00000038776	Ephx1	10.4377	7.46854	8.76241	4.71181	4.83624	9.20483	10.3035	7.92424	6.97085	9.50279	6.39386	5.5714	9.50399
ENSMUSG00000039114	Nrn1	4.53624	4.86157	6.1827	4.56512	4.70777	4.73536	7.84836	4.88515	4.66583	5.32125	5.0814	4.66896	6.59694
ENSMUSG00000039209	Rpl39l	4.59849	4.80807	4.64523	4.63333	5.43244	4.57613	6.09077	5.1464	4.81276	4.99737	4.63509	4.72394	4.63641
ENSMUSG00000039405	Prss23	4.75395	4.69149	4.832	4.69595	4.80046	4.77542	4.69555	4.70997	4.81876	5.40654	4.8299	4.72789	4.71088
ENSMUSG00000039646	Vasn	5.37807	4.81241	5.05505	5.67355	6.00163	5.01909	5.105	5.49662	6.80985	5.3898	5.45221	5.63463	4.93062
ENSMUSG00000040152	Thbs1	4.93476	4.93617	4.69403	5.45681	4.59872	8.28423	6.01142	8.87545	4.67794	5.49735	8.32027	4.70412	4.61498
ENSMUSG00000040322	Slc25a24	6.09988	5.03429	7.11787	7.16925	7.44247	7.27793	7.0361	7.56637	6.73684	7.45407	8.88943	6.64659	6.02397
ENSMUSG00000040856	Dlk1	4.78677	4.9635	4.86699	4.58898	4.82207	4.59404	4.64466	4.78189	6.23819	5.37507	4.63002	4.99859	4.8708
ENSMUSG00000045551	Fpr1	4.71343	5.58845	4.55035	5.87351	4.78056	6.6677	4.8743	5.0596	4.79575	4.91699	10.9926	4.7327	4.55554
ENSMUSG00000045954	Cavin2	5.05554	4.54502	5.07401	5.23455	5.2101	5.40844	4.8695	13.4941	8.27239	5.05129	6.21663	7.73325	4.79498
ENSMUSG00000046805	Mpeg1	7.45851	6.90923	10.6657	7.41558	6.14054	10.4338	7.4719	7.54496	6.23447	4.67312	10.6289	7.55208	5.59202
ENSMUSG00000048376	F2r	5.66172	12.1449	8.12856	8.30826	8.84429	6.2423	10.5666	13.7189	12.3788	13.3708	6.86741	10.7625	11.2083
ENSMUSG00000049723	Mmp12	4.63296	4.48458	7.0658	4.65307	5.07898	4.82658	4.64406	5.02308	4.71889	5.08442	5.38904	4.71067	4.66884
ENSMUSG00000050578	Mmp13	5.14151	4.86375	4.77423	4.94637	5.51904	4.8765	4.76915	6.02608	4.91104	4.83332	4.96447	4.89277	4.85946
ENSMUSG00000056758	Hmga2	4.55821	4.80525	4.5914	4.51953	4.54522	4.50182	4.45982	4.60143	4.64106	4.81968	4.5125	4.61689	4.52018
ENSMUSG00000058427	Cxcl2	4.97041	4.6694	6.56106	6.1881	5.03843	8.57257	5.3632	5.41276	4.9962	4.77519	12.3719	5.19373	4.5922
ENSMUSG00000062593	Lilrb4a	5.15304	8.16875	5.8013	5.97251	4.87132	7.76433	8.14007	5.78385	4.71306	5.20029	8.8468	4.83304	4.81078
ENSMUSG00000064080	Fbln2	4.69849	4.65262	4.65673	4.76713	5.00276	4.71255	4.71844	4.78763	4.69394	5.31101	4.95407	4.71091	5.17888
ENSMUSG00000069516	Lyz2	10.2165	8.71924	10.5208	9.64497	7.72673	13.2115	12.469	10.1896	8.34206	6.09987	13.0007	8.98627	7.16281
ENSMUSG00000070436	Serpinh1	4.96506	5.25423	6.98925	4.68907	4.64578	5.7995	4.48153	9.98363	7.39366	4.59637	6.49469	5.42963	5.13722
ENSMUSG00000071637	Cebpd	4.64707	5.80642	4.72182	5.37374	4.90089	4.84764	4.70478	4.51558	4.66348	4.50377	6.44879	4.5889	4.57772
ENSMUSG00000073490	Ifi207	5.76105	4.79972	9.29395	5.07015	5.18013	11.1778	5.62476	6.38352	4.87037	5.42256	7.3656	5.17688	5.03292
ENSMUSG00000079037	Prnp	8.41169	8.86894	10.6877	8.15349	11.7469	8.38346	14.3539	9.42215	9.03895	8.79381	9.38624	8.09798	8.71787
ENSMUSG00000079092	Prl2c2	4.70611	5.06906	4.65073	4.57729	4.62589	4.66751	4.52311	4.48978	4.66673	4.65449	4.59948	4.73787	4.75953

## Sheet: Fig. 1d
Fig. 1d
scRNA-seq data of a Suv39h1–;bcl2;Suv39h1*ERT2 lymphoma 5-day exposed to ADR ± 4-OHT. Raw numbers to generate tSNE plots. For AUC score projection, z-scored, winsorized (5%/95%) and scaled values were used.
cell_id	treatment	tSNE_1	tSNE_2	fiveB_cell_genes_mean[Ikzf1,Tcf3,Ighm,Ptprc,Blnk]	PU1_Minderjahn2020_AUC	PU1_Minderjahn2020_AUC[z-score,winsorize,scale]	HAEMOPEDIA_DC_vs_B_up_Mouse_AUC	HAEMOPEDIA_DC_vs_B_up_Mouse_AUC[z-score,winsorize,scale]	ATSC_WONG2008_AUC	ATSC_WONG2008_AUC[z-score,winsorize,scale]	co_occurrence_DC_x_ATSC[cutoff-0.90]	Ncf2
ADR_AAACCCAAGACTAGAT-1	ADR	-0.873419	25.5713	1.02591	0.00829609	0.0221395	0.00512313	0.212838	0.0157107	0.0708525	DCLow & ATSCLow	0.804491
ADR_AAACCCAAGCGTGCTC-1	ADR	18.2045	8.54196	0.907485	0.0193722	0.293403	0.000355203	0.0147568	0.0240741	0.324017	DCLow & ATSCLow	0
ADR_AAACCCAAGGTCACAG-1	ADR	31.2023	-2.63842	0.867695	0.0423126	0.855228	0	0	0.0320426	0.565228	DCLow & ATSCLow	0
ADR_AAACCCAGTCGCCTAG-1	ADR	2.52049	-13.1407	0.766642	0.021793	0.352689	0.0132996	0.552529	0.0278365	0.437908	DCLow & ATSCLow	0
ADR_AAACCCATCTAGCATG-1	ADR	-25.9257	20.5305	0.980183	0.0113977	0.0980995	0.000430343	0.0178784	0.0161367	0.0837458	DCLow & ATSCLow	0.543953
ADR_AAACGAAAGTCTAGCT-1	ADR	10.518	-17.652	0.985095	0.0531177	1	0.0100618	0.418015	0.025658	0.371964	DCLow & ATSCLow	0
ADR_AAACGAAGTGTCCCTT-1	ADR	25.8705	-0.0998792	0.360704	0.0153503	0.194902	0.00940606	0.390771	0.0330808	0.596656	DCLow & ATSCLow	0
ADR_AAACGCTCATTAGGAA-1	ADR	-0.662336	-9.97524	0.619085	0.0139382	0.160319	0.0035452	0.147284	0.022397	0.27325	DCLow & ATSCLow	0
ADR_AAACGCTGTTTCGATG-1	ADR	30.4575	-4.04939	1.24008	0.0224423	0.368591	0.00349739	0.145298	0.0216383	0.250284	DCLow & ATSCLow	0
ADR_AAACGCTTCGGTGTAT-1	ADR	16.4512	18.5998	1.24008	0.0209356	0.331692	0	0	0.0218002	0.255186	DCLow & ATSCLow	0
ADR_AAAGAACCAGCGTGAA-1	ADR	19.7797	-4.56255	0.648306	0.0324153	0.612836	0.00605895	0.251717	0.0369519	0.713837	DCLow & ATSCLow	0
ADR_AAAGAACTCCACATAG-1	ADR	31.5854	1.3415	1.17129	0.0461013	0.948017	0.00765737	0.318122	0.0354101	0.667166	DCLow & ATSCLow	0.903337
ADR_AAAGAACTCCGGTAAT-1	ADR	-3.38526	12.4702	0.844811	0.0126269	0.128206	0.00586769	0.243771	0.0180023	0.140221	DCLow & ATSCLow	0
ADR_AAAGGATAGATGCGAC-1	ADR	3.20815	5.97132	0.657299	0.0178278	0.255577	0.00286212	0.118906	0.0255693	0.369278	DCLow & ATSCLow	0
ADR_AAAGGATAGATGGCGT-1	ADR	0.410261	19.2482	0.487083	0.0181114	0.262525	0.00331295	0.137636	0.0197083	0.191861	DCLow & ATSCLow	0
ADR_AAAGGATAGCTTAGTC-1	ADR	16.7119	-0.527058	0.513767	0.0200468	0.309923	0.00400287	0.166298	0.0224924	0.276137	DCLow & ATSCLow	0
ADR_AAAGGATCAAATCGTC-1	ADR	3.71302	2.96508	0.791052	0.0278448	0.500903	0.00856587	0.355866	0.0292297	0.480079	DCLow & ATSCLow	0.903337
ADR_AAAGGATCACAACGAG-1	ADR	-15.2662	15.5279	0.323807	0.0165859	0.225162	0.00525974	0.218514	0.0131041	0	DCLow & ATSCLow	0.61966
ADR_AAAGGATCACGTCATA-1	ADR	30.1685	12.7143	0.596897	0.0526638	1	0.011387	0.473069	0.0352415	0.662062	DCLow & ATSCLow	0
ADR_AAAGGATTCGACCATA-1	ADR	-4.75815	20.584	0.521097	0.0287274	0.522518	0.00751392	0.312163	0.0222195	0.267878	DCLow & ATSCLow	0
ADR_AAAGGATTCGGATTAC-1	ADR	1.31464	-14.2771	0.960935	0.0317786	0.597243	0.0124253	0.516204	0.0252077	0.358332	DCLow & ATSCLow	0
ADR_AAAGGGCAGGGCAATC-1	ADR	4.60954	3.39013	0.250834	0.018061	0.26129	0.00613409	0.254839	0.0182552	0.147876	DCLow & ATSCLow	0.627084
ADR_AAAGGGCCAGATTTCG-1	ADR	11.1486	-3.49149	0.918884	0.0135599	0.151055	0.00657126	0.273001	0.0212567	0.238734	DCLow & ATSCLow	0.568379
ADR_AAAGGGCCAGCATCTA-1	ADR	-12.7287	25.6806	0.940831	0.0117885	0.107672	0	0	0.0177339	0.132096	DCLow & ATSCLow	0
ADR_AAAGGGCCATCATTTC-1	ADR	0.989428	-6.53621	0.279193	0.0120344	0.113693	0.00485672	0.201771	0.0226588	0.281174	DCLow & ATSCLow	0
ADR_AAAGGGCGTCTTGTCC-1	ADR	-5.28474	23.8023	0.413325	0.00888236	0.0364978	0	0	0.0167711	0.102951	DCLow & ATSCLow	0
ADR_AAAGGGCGTGAAGCTG-1	ADR	-10.2175	2.52036	0.453651	0.034048	0.652823	0.00704259	0.292582	0.0263324	0.392378	DCLow & ATSCLow	0.465253
ADR_AAAGGTAGTGTCTTCC-1	ADR	-2.31761	-2.5202	0.843621	0.0242768	0.413518	0.00680351	0.282649	0.0273684	0.423738	DCLow & ATSCLow	0
ADR_AAAGGTAGTTCGAACT-1	ADR	-8.76318	1.26142	0.43788	0.00992883	0.0621266	0.00592916	0.246325	0.0255005	0.367196	DCLow & ATSCLow	0.903337
ADR_AAAGGTATCGAGCACC-1	ADR	11.1124	12.9841	0.684235	0.0186662	0.276111	0.00131152	0.0544866	0.0241584	0.326569	DCLow & ATSCLow	0
ADR_AAAGGTATCGATGCTA-1	ADR	-20.4022	15.6214	0.102229	0.0097334	0.0573405	0.0036545	0.151825	0.0101359	0	DCLow & ATSCLow	0
ADR_AAAGTCCAGAGAGCCT-1	ADR	28.7353	-4.58974	0.735402	0.0445127	0.909111	0	0	0.0333337	0.604311	DCLow & ATSCLow	0
ADR_AAAGTCCTCAAGAATG-1	ADR	-41.877	-0.468422	1.24008	0.0591884	1	0.00612043	0.254271	0.0433964	0.908914	DCLow & ATSCHigh	0.803775
ADR_AAAGTGAAGGGAGTTC-1	ADR	-42.6658	1.48492	0.5465	0.0241003	0.409195	0.00273233	0.113514	0.0124963	0	DCLow & ATSCLow	0
ADR_AAAGTGACACACCTTC-1	ADR	16.6424	15.1676	0.682171	0.0258654	0.452425	0	0	0.0222062	0.267475	DCLow & ATSCLow	0
ADR_AAAGTGAGTATCTCTT-1	ADR	6.03089	-16.5609	0.293447	0.0412976	0.830372	0.0271662	1	0.0568377	1	DCHigh & ATSCHigh	0
ADR_AAATGGAAGTCAATCC-1	ADR	9.90176	-14.2544	0.709504	0.0273783	0.489478	0.00793743	0.329758	0.0242094	0.328113	DCLow & ATSCLow	0
ADR_AAATGGACACTGCTTC-1	ADR	-18.1449	5.32815	0.756356	0.0107483	0.0821973	0	0	0.0243248	0.331605	DCLow & ATSCLow	0
ADR_AAATGGATCCGGCAAC-1	ADR	25.7554	0.265992	1.24008	0.0353781	0.685399	6.83083e-06	0.00028375	0.024327	0.331672	DCLow & ATSCLow	0
ADR_AAATGGATCTACACTT-1	ADR	-22.5766	34.1178	0.911606	0.0183384	0.268083	0.00466546	0.193825	0.0199922	0.200457	DCLow & ATSCLow	0
ADR_AAATGGATCTATTCGT-1	ADR	13.4168	11.4904	0.698431	0.0288787	0.526223	0.000594283	0.0246893	0.0256203	0.370822	DCLow & ATSCLow	0
ADR_AAATGGATCTCATTGT-1	ADR	-19.0974	36.0444	0.791479	0.0352016	0.681076	0.00700844	0.291163	0.0246642	0.34188	DCLow & ATSCLow	0
ADR_AACAAAGCAAAGGTTA-1	ADR	30.4807	3.93982	1.24008	0.0175882	0.249711	0.00488405	0.202906	0.0227541	0.284061	DCLow & ATSCLow	0
ADR_AACAAAGCATGTTACG-1	ADR	29.5999	7.60068	1.24008	0.0315894	0.592611	0	0	0.0236593	0.31146	DCLow & ATSCLow	0
ADR_AACAAAGGTATCGCGC-1	ADR	10.9427	3.03837	0	0.0130808	0.139322	0	0	0.0186523	0.159897	DCLow & ATSCLow	0
ADR_AACAAAGTCTCGAACA-1	ADR	30.9292	11.8683	1.24008	0.0298621	0.550308	0	0	0.0168133	0.104227	DCLow & ATSCLow	0.903337
ADR_AACAACCAGCCTATTG-1	ADR	-24.3071	19.3958	0.747006	0.0226188	0.372914	0	0	0.0144152	0.0316355	DCLow & ATSCLow	0.457412
ADR_AACAACCCAACCGGAA-1	ADR	7.32935	-17.6231	0.73846	0.0387445	0.767844	0.00793743	0.329758	0.0551983	1	DCLow & ATSCHigh	0.903337
ADR_AACAACCCAATTTCGG-1	ADR	-17.284	26.4049	1.02903	0.0149342	0.184712	0.000280064	0.0116352	0.0142887	0.0278078	DCLow & ATSCLow	0
ADR_AACAACCCACCACTGG-1	ADR	26.7564	10.819	0.810369	0.0343443	0.660079	0.003634	0.150973	0.0217115	0.2525	DCLow & ATSCLow	0
ADR_AACAACCCACTATCCC-1	ADR	22.4014	-9.63494	0.690052	0.0272271	0.485773	0.0142013	0.589988	0.0364128	0.697519	DCLow & ATSCLow	0
ADR_AACAACCCATTACTCT-1	ADR	32.719	12.9778	0.225371	0.0573603	1	0.0087503	0.363528	0.0286063	0.461209	DCLow & ATSCLow	0.903337
ADR_AACAAGAAGGTTACAA-1	ADR	-14.5895	11.335	0.929328	0.0140138	0.162171	0	0	0.0178337	0.135117	DCLow & ATSCLow	0.435806
ADR_AACAAGAAGTTTAGGA-1	ADR	-13.1389	27.6622	1.03735	0.018414	0.269936	0.00606578	0.252001	0.0208352	0.225975	DCLow & ATSCLow	0.903337
ADR_AACAAGACAGCAGACA-1	ADR	-19.4018	31.2527	1.24008	0.0130115	0.137623	0.000525974	0.0218514	0.0173457	0.120344	DCLow & ATSCLow	0
ADR_AACAAGACAGCTTCGG-1	ADR	-19.7474	17.7878	0.733706	0.0132321	0.143027	0	0	0.00984305	0	DCLow & ATSCLow	0.507199
ADR_AACAAGAGTAGCCCTG-1	ADR	31.5435	-11.6962	0.346219	0.039419	0.784363	0.00816285	0.339123	0.0442105	0.933559	DCLow & ATSCHigh	0
ADR_AACAAGAGTATTGCCA-1	ADR	10.1621	-16.7114	0.884814	0.0339534	0.650507	0.00350422	0.145581	0.028187	0.448518	DCLow & ATSCLow	0.572576
ADR_AACACACAGGTGGCTA-1	ADR	7.33068	1.1151	0.226019	0.0272018	0.485155	0.00860002	0.357285	0.0242183	0.328382	DCLow & ATSCLow	0.565048
ADR_AACACACGTGCATTTG-1	ADR	-23.4275	33.1608	1.24008	0.0368659	0.721835	0.00233615	0.0970543	0.020305	0.209925	DCLow & ATSCLow	0.778118
ADR_AACAGGGGTAACATCC-1	ADR	0.299091	11.472	0.936597	0.0203872	0.31826	0	0	0.0201009	0.203747	DCLow & ATSCLow	0
ADR_AACCAACAGAGGTCAC-1	ADR	-26.3981	12.8038	0.763745	0.0200783	0.310695	0.00709041	0.294568	0.0210038	0.231078	DCLow & ATSCLow	0
ADR_AACCAACAGAGTCCGA-1	ADR	20.8376	13.3679	0.827083	0.0191453	0.287845	0	0	0.0226787	0.281778	DCLow & ATSCLow	0
ADR_AACCAACAGCTATCTG-1	ADR	-13.2531	25.1162	0.998186	0.00994144	0.0624353	0	0	0.0117642	0	DCLow & ATSCLow	0
ADR_AACCAACCAGCAAGAC-1	ADR	34.0739	-1.66398	1.11091	0.0405096	0.811073	0	0	0.0262038	0.388483	DCLow & ATSCLow	0.903337
ADR_AACCAACCATGGCTGC-1	ADR	15.7407	9.14765	0.844557	0.0350125	0.676445	0.00383893	0.159487	0.0163718	0.0908639	DCLow & ATSCLow	0.723468
ADR_AACCAACGTCCAGGTC-1	ADR	-12.6964	3.72609	1.19047	0.022083	0.359791	0.00351105	0.145865	0.0177272	0.131894	DCLow & ATSCLow	0
ADR_AACCAACGTGTTACAC-1	ADR	-43.0348	0.523796	0.749283	0.0253674	0.440228	0.000129786	0.00539191	0.0247574	0.3447	DCLow & ATSCLow	0
ADR_AACCAACTCGGCCAAC-1	ADR	-5.43306	27.34	0.528356	0.0182564	0.266076	0.0107449	0.446393	0.0288658	0.469066	DCLow & ATSCLow	0.438896
ADR_AACCACACACAAGGTG-1	ADR	-5.68398	4.89243	0.467709	0.010742	0.0820429	0.00590184	0.24519	0.0141046	0.0222342	DCLow & ATSCLow	0
ADR_AACCACACATCGAGCC-1	ADR	14.4581	2.11426	0.9067	0.0146821	0.178537	0	0	0.0214298	0.243971	DCLow & ATSCLow	0.720258
ADR_AACCACATCGCTGTCT-1	ADR	-7.91241	4.48579	0.259828	0.0044002	0	0.00129786	0.0539191	0.0175853	0.127596	DCLow & ATSCLow	0
ADR_AACCACATCGGCATCG-1	ADR	-14.2693	26.4538	0.572304	0.019139	0.28769	0.000942655	0.0391623	0.0121968	0	DCLow & ATSCLow	0
ADR_AACCATGAGAGTAACT-1	ADR	22.3177	0.88782	0.949284	0.0310851	0.58026	0.00142081	0.0590272	0.0288437	0.468395	DCLow & ATSCLow	0.65288
ADR_AACCATGAGAGTCACG-1	ADR	-7.33948	17.0557	0.715124	0.00613381	0	0.00209707	0.0871218	0.00926848	0	DCLow & ATSCLow	0
ADR_AACCATGAGCAGGGAG-1	ADR	9.49503	6.8307	0.618352	0.0183825	0.269164	0.0043854	0.18219	0.0244224	0.33456	DCLow & ATSCLow	0
ADR_AACCATGCACCCAAGC-1	ADR	-20.8516	30.5364	0.996412	0.0218623	0.354387	0.00695379	0.288893	0.0160479	0.0810597	DCLow & ATSCLow	0.451197
ADR_AACCATGGTACTAAGA-1	ADR	5.61029	-14.3408	0.605677	0.0468515	0.966389	0.0103624	0.430501	0.0397693	0.79912	DCLow & ATSCLow	0.496552
ADR_AACCATGGTTCTCGCT-1	ADR	11.5199	-8.93077	0	0.0283429	0.5131	0.0094812	0.393893	0.028329	0.452815	DCLow & ATSCLow	0
ADR_AACCATGTCCTTTGAT-1	ADR	10.9717	0.168562	0.65789	0.0265084	0.468172	0	0	0.0177627	0.132968	DCLow & ATSCLow	0
ADR_AACCCAACAAATGGTA-1	ADR	17.2806	2.06491	0.788808	0.0257519	0.449646	0.00472694	0.196379	0.0311619	0.538569	DCLow & ATSCLow	0
ADR_AACCCAACAAGCTGTT-1	ADR	21.2975	-10.9399	0.95469	0.0271136	0.482994	0.00212439	0.088257	0.0219799	0.260625	DCLow & ATSCLow	0
ADR_AACCCAACATCACGGC-1	ADR	23.9604	4.74102	1.2322	0.0455654	0.934894	0	0	0.0299795	0.502777	DCLow & ATSCLow	0.67695
ADR_AACCCAAGTACAGTTC-1	ADR	-41.8359	1.67732	0.693271	0.0254052	0.441154	0.00778715	0.323514	0.0167023	0.10087	DCLow & ATSCLow	0
ADR_AACCCAAGTCCCGGTA-1	ADR	-0.692036	-4.47379	0.232977	0.0242326	0.412438	0.00514362	0.21369	0.0278875	0.439452	DCLow & ATSCLow	0
ADR_AACCCAAGTTGCCAAT-1	ADR	10.0357	23.4044	0.621405	0.0227008	0.374921	0.00321049	0.133379	0.0208929	0.227721	DCLow & ATSCLow	0.57435
ADR_AACCCAATCAATGCAC-1	ADR	-23.4283	16.4096	0.720799	0.00723701	0	0	0	0.0114802	0	DCLow & ATSCLow	0
ADR_AACCCAATCACTTTGT-1	ADR	14.792	3.59767	1.03627	0.00827087	0.021522	0	0	0.0281804	0.448316	DCLow & ATSCLow	0.878819
ADR_AACCCAATCCCATAAG-1	ADR	7.27201	20.6421	1.24008	0.0215787	0.347439	0.0021039	0.0874056	0.0307714	0.52675	DCLow & ATSCLow	0.694299
ADR_AACCCAATCGCCTTTG-1	ADR	-19.5684	24.2231	0.81896	0.00951276	0.0519368	0.00423512	0.175946	0.0170861	0.112487	DCLow & ATSCLow	0
ADR_AACCTGACACTAGGTT-1	ADR	17.7833	-7.66349	0.874212	0.0282924	0.511865	0.000607944	0.0252568	0.0230381	0.292657	DCLow & ATSCLow	0
ADR_AACCTGACATGGTACT-1	ADR	-12.3991	24.5272	0.561746	0.0142408	0.167729	0	0	0.0152826	0.0578921	DCLow & ATSCLow	0
ADR_AACCTGAGTCAATGGG-1	ADR	8.0116	6.24414	0.615326	0.0234446	0.393139	0.00597015	0.248028	0.0213876	0.242695	DCLow & ATSCLow	0.715685
ADR_AACCTGAGTTCTTGTT-1	ADR	-2.37134	12.6027	0.631307	0.0202485	0.314863	0.00597015	0.248028	0.0198015	0.194682	DCLow & ATSCLow	0
ADR_AACCTGATCAGTCTTT-1	ADR	-22.7076	20.6929	0.749828	0.0123874	0.122339	0.00152328	0.063284	0.0182708	0.148346	DCLow & ATSCLow	0
ADR_AACCTTTCAGTTGCGC-1	ADR	14.3535	6.27145	0.613519	0.0438697	0.893363	0.0114895	0.477326	0.0324463	0.57745	DCLow & ATSCLow	0
ADR_AACCTTTGTAGGGTAC-1	ADR	24.8401	11.4586	1.24008	0.0461706	0.949715	0.00838826	0.348487	0.0243869	0.333486	DCLow & ATSCLow	0
ADR_AACCTTTGTAGTTACC-1	ADR	-15.9629	14.8192	0.739451	0.00600773	0	0.000423512	0.0175947	0.0124563	0	DCLow & ATSCLow	0
ADR_AACCTTTGTCGCCTAG-1	ADR	-20.1028	23.8822	1.01908	0.0124883	0.124809	0.00522559	0.217095	0.0195264	0.186355	DCLow & ATSCLow	0.903337
ADR_AACCTTTGTCTGCCTT-1	ADR	-17.1491	4.6856	1.06919	0.0177584	0.253879	0	0	0.0245932	0.339731	DCLow & ATSCLow	0.31845
ADR_AACCTTTTCACGATAC-1	ADR	-3.66643	30.223	1.05391	0.0156277	0.201695	0.00032788	0.0136217	0.016201	0.0856932	DCLow & ATSCLow	0.566544
ADR_AACGAAAAGCCAGAGT-1	ADR	16.2204	18.6981	0.829325	0.0130745	0.139167	0.00256839	0.106703	0.015795	0.0734043	DCLow & ATSCLow	0
ADR_AACGAAAAGTCTGCAT-1	ADR	-8.67194	28.1807	1.24008	0.0232366	0.388044	0	0	0.0183905	0.151973	DCLow & ATSCLow	0
ADR_AACGAAACATCGAACT-1	ADR	14.3207	-11.9224	0.730599	0.0424576	0.858779	0.00791694	0.328906	0.0200788	0.203076	DCLow & ATSCLow	0
ADR_AACGAAACATCTAACG-1	ADR	20.2007	-6.9738	1.107	0.0292948	0.536413	0.00303289	0.126	0.0342033	0.630635	DCLow & ATSCLow	0
ADR_AACGAAAGTTCCATTT-1	ADR	20.3874	18.1328	0.675379	0.0377295	0.742987	0	0	0.0198458	0.196025	DCLow & ATSCLow	0
ADR_AACGGGAAGGGTATAT-1	ADR	-14.3938	26.5732	1.06174	0.0140643	0.163406	0.00239762	0.0996084	0.0155443	0.0658161	DCLow & ATSCLow	0
ADR_AACGGGACAATGAACA-1	ADR	9.52272	7.13317	1.24008	0.022291	0.364886	0	0	0.0289435	0.471417	DCLow & ATSCLow	0
ADR_AACGGGATCAAAGCCT-1	ADR	32.0976	7.2842	0.678937	0.0314697	0.589677	0.0119335	0.495772	0.0378459	0.740899	DCLow & ATSCLow	0.741759
ADR_AACGTCAAGCAATAGT-1	ADR	-6.93781	14.8961	0.443757	0.00965775	0.0554878	0.00433758	0.180203	0.0172215	0.116583	DCLow & ATSCLow	0
ADR_AACGTCACAAAGCGTG-1	ADR	-6.23652	23.18	0.794402	0.00474693	0	0.00879128	0.365231	0.0200233	0.201397	DCLow & ATSCLow	0
ADR_AACGTCACATCGGAGA-1	ADR	12.2499	-3.09625	0.491298	0.0371622	0.729092	0.0259435	1	0.0518618	1	DCHigh & ATSCHigh	0
ADR_AACGTCATCCGGGACT-1	ADR	-25.3092	8.31588	0.433215	0.00438129	0	0.00534854	0.222203	0.0207509	0.223423	DCLow & ATSCLow	0.322134
ADR_AACGTCATCTTGCAAG-1	ADR	33.5531	-7.6788	1.24008	0.033468	0.638619	0.01179	0.489812	0.0833631	1	DCLow & ATSCHigh	0.902971
ADR_AACTTCTCAACTGATC-1	ADR	-23.8661	9.62342	0.228886	0.00387697	0	0	0	0.00853641	0	DCLow & ATSCLow	0
ADR_AACTTCTCAATACCCA-1	ADR	34.9065	-5.60433	1.24008	0.0355168	0.688796	0.00524608	0.217947	0.0239299	0.319652	DCLow & ATSCLow	0
ADR_AACTTCTGTGATCGTT-1	ADR	6.19607	15.0946	0.835166	0.0152809	0.193204	0.00501383	0.208298	0.0190605	0.172253	DCLow & ATSCLow	0
ADR_AACTTCTTCGAGATGG-1	ADR	18.9533	13.1258	1.24008	0.0212193	0.338639	0.00322415	0.133946	0.0369874	0.714911	DCLow & ATSCLow	0
ADR_AAGAACAAGCATAGGC-1	ADR	26.3352	14.3623	1.0397	0.0212508	0.339411	0.00712456	0.295987	0.0218557	0.256865	DCLow & ATSCLow	0
ADR_AAGAACAGTTAGGGTG-1	ADR	-0.500554	-11.3421	0.464801	0.0319425	0.601257	0.000204925	0.00851354	0.0248017	0.346043	DCLow & ATSCLow	0.701398
ADR_AAGAACATCTTAGCTT-1	ADR	-15.519	34.3366	0.761603	0.0242579	0.413055	0.00691964	0.287474	0.019573	0.187765	DCLow & ATSCLow	0
ADR_AAGACAAAGACCATGG-1	ADR	-23.958	8.74163	0.559483	0.019845	0.304982	0.00379794	0.157784	0.0182863	0.148816	DCLow & ATSCLow	0
ADR_AAGACAAAGATACTGA-1	ADR	-8.45732	31.1107	0.642416	0.00665074	0	0.00534854	0.222203	0.0172192	0.116516	DCLow & ATSCLow	0
ADR_AAGACAAGTACGATTC-1	ADR	-12.9007	34.426	0.471892	0.0247244	0.42448	0	0	0.0171061	0.113091	DCLow & ATSCLow	0.626678
ADR_AAGACAAGTAGACGTG-1	ADR	23.2776	5.35304	1.08715	0.023306	0.389742	0.0114895	0.477326	0.0246487	0.34141	DCLow & ATSCLow	0
ADR_AAGACAAGTTGCAAGG-1	ADR	-22.9796	29.9998	0.808483	0.0150666	0.187954	0	0	0.0146991	0.040231	DCLow & ATSCLow	0
ADR_AAGACTCAGGATATAC-1	ADR	-12.0007	19.6324	0.683942	0.00719919	0	0.00278015	0.1155	0.0141512	0.0236444	DCLow & ATSCLow	0
ADR_AAGACTCGTCTGCCTT-1	ADR	-9.81548	19.1217	0.567581	0.00557906	0	0.0102872	0.42738	0.0189274	0.168223	DCLow & ATSCLow	0.586368
ADR_AAGACTCGTTAACAGA-1	ADR	31.5625	10.2833	0.857065	0.0332159	0.632444	0.00310803	0.129122	0.0264988	0.397415	DCLow & ATSCLow	0.572054
ADR_AAGACTCTCGTCTAAG-1	ADR	-4.55604	34.6362	0.826433	0.0213013	0.340646	0.000847023	0.0351893	0.0250103	0.352355	DCLow & ATSCLow	0
ADR_AAGATAGCACAGTCGC-1	ADR	-4.27802	7.47796	0.397293	0.00624728	0	0.00548516	0.227879	0.0227785	0.2848	DCLow & ATSCLow	0
ADR_AAGATAGGTCGTATGT-1	ADR	-4.07766	30.2628	0.949278	0.0186536	0.275802	0.00425561	0.176798	0.0238611	0.31757	DCLow & ATSCLow	0
ADR_AAGATAGGTGACATCT-1	ADR	30.5983	6.30738	1.19412	0.0328376	0.62318	0.00541685	0.225041	0.0225523	0.277951	DCLow & ATSCLow	0
ADR_AAGATAGTCGAGGCAA-1	ADR	-18.877	18.9266	0.940448	0.00977753	0.0584212	1.36617e-05	0.000569162	0.00978759	0	DCLow & ATSCLow	0
ADR_AAGCATCAGCCTGACC-1	ADR	17.1362	-7.98441	0.889857	0.034048	0.652823	0.0161754	0.672002	0.0402551	0.813827	DCLow & ATSCLow	0.903337
ADR_AAGCATCAGTTGGAAT-1	ADR	4.32017	23.3272	1.24008	0.018143	0.263297	0	0	0.0166558	0.0994594	DCLow & ATSCLow	0
ADR_AAGCATCCAACCCTCT-1	ADR	-15.82	27.6896	1.00204	0.0168696	0.23211	0	0	0.0172392	0.117121	DCLow & ATSCLow	0.83088
ADR_AAGCATCCACTACGGC-1	ADR	36.7759	-2.76754	1.24008	0.0340732	0.653441	0	0	0.0291454	0.477527	DCLow & ATSCLow	0.515618
ADR_AAGCATCCATTGTGCA-1	ADR	34.3747	9.50022	1.24008	0.0467443	0.963765	0.0119745	0.497474	0.036597	0.703092	DCLow & ATSCLow	0
ADR_AAGCATCGTAAGTCAA-1	ADR	-19.3738	18.7101	0.591822	0.0227512	0.376156	0.00206974	0.0859867	0.0201897	0.206433	DCLow & ATSCLow	0
ADR_AAGCATCGTCTAACTG-1	ADR	-6.71608	32.3999	1.23426	0.0336824	0.643868	0.00382527	0.158919	0.0239854	0.321331	DCLow & ATSCLow	0
ADR_AAGCATCTCGCTGTTC-1	ADR	-14.6997	29.1298	0.664955	0.00890758	0.0371154	0.0052939	0.219933	0.0250768	0.35437	DCLow & ATSCLow	0
ADR_AAGCATCTCTTACGTT-1	ADR	2.3159	30.4907	1.24008	0.0278196	0.500286	0.00334711	0.139054	0.0295646	0.490219	DCLow & ATSCLow	0
ADR_AAGCCATGTCGTTGCG-1	ADR	-12.2256	8.03972	0.730627	0.0156024	0.201078	0	0	0.0203605	0.211604	DCLow & ATSCLow	0
ADR_AAGCCATGTGTTCATG-1	ADR	34.323	2.15929	1.24008	0.0215156	0.345896	0.00521876	0.216811	0.0325595	0.580875	DCLow & ATSCLow	0.507988
ADR_AAGCCATGTTCGTACA-1	ADR	-18.9435	22.1786	0.771048	0.0075396	0.00361272	0	0	0.0117198	0	DCLow & ATSCLow	0.265683
ADR_AAGCCATTCCATTTCA-1	ADR	32.5509	-6.91479	1.22217	0.0447396	0.914669	0.00687182	0.285487	0.0306317	0.52252	DCLow & ATSCLow	0.832785
ADR_AAGCGAGAGATAGTGT-1	ADR	22.3047	18.8617	1.12867	0.0347982	0.671195	0.00564227	0.234406	0.0216494	0.25062	DCLow & ATSCLow	0
ADR_AAGCGAGAGCATCAAA-1	ADR	-14.5565	13.9309	0.635579	0.0123748	0.12203	0	0	0.015287	0.0580264	DCLow & ATSCLow	0
ADR_AAGCGAGGTCCCTGAG-1	ADR	36.4898	-0.969381	1.24008	0.0518947	1	0.00853854	0.354731	0.0361333	0.689058	DCLow & ATSCLow	0
ADR_AAGCGAGGTCTGTGAT-1	ADR	31.9762	13.8321	0.849431	0.0215913	0.347748	0.00343591	0.142744	0.0293073	0.48243	DCLow & ATSCLow	0
ADR_AAGCGAGTCAGTCACA-1	ADR	13.8235	18.921	0.414625	0.0219632	0.356857	0.00347006	0.144163	0.0178604	0.135923	DCLow & ATSCLow	0
ADR_AAGCGAGTCTCAACGA-1	ADR	-11.2121	25.4554	0.551705	0.0264138	0.465857	0.000614775	0.0255406	0.0157262	0.0713226	DCLow & ATSCLow	0.511386
ADR_AAGCGTTGTTCAATCG-1	ADR	9.2131	7.18763	1.13439	0.0430754	0.87391	0.00999351	0.415177	0.0378504	0.741033	DCLow & ATSCLow	0.903337
ADR_AAGCGTTGTTGGAGAC-1	ADR	31.5499	-13.2016	0.600893	0.0131376	0.140711	0.00633218	0.263068	0.0315856	0.551395	DCLow & ATSCLow	0
ADR_AAGGAATAGCTAAGTA-1	ADR	12.583	15.2999	0.766941	0.0305367	0.566828	0.00385259	0.160055	0.0230625	0.293396	DCLow & ATSCLow	0
ADR_AAGGAATCATACATCG-1	ADR	-1.67053	0.87316	0.20815	0.0103134	0.0715444	0.00393456	0.16346	0.0245	0.33691	DCLow & ATSCLow	0
ADR_AAGGAATTCATAAGGA-1	ADR	-12.6175	29.7377	0.446753	0.0151486	0.189962	0	0	0.0171571	0.114636	DCLow & ATSCLow	0
ADR_AAGGTAAGTAAGATCA-1	ADR	-14.4354	19.6912	1.17389	0.00278638	0	0	0	0.0181643	0.145123	DCLow & ATSCLow	0
ADR_AAGGTAATCGCGAAGA-1	ADR	-9.59883	23.4221	0.869151	0.00999817	0.0638249	0.00500017	0.20773	0.0182708	0.148346	DCLow & ATSCLow	0.890339
ADR_AAGTACCCATCTAGAC-1	ADR	-5.45128	26.1349	0.648983	0.0137617	0.155996	0.000437173	0.0181622	0.0181998	0.146198	DCLow & ATSCLow	0
ADR_AAGTCGTCAAGACTGG-1	ADR	-5.59072	24.2324	0.764807	0.0206204	0.323972	0.00261621	0.108689	0.0192358	0.177558	DCLow & ATSCLow	0
ADR_AAGTCGTGTTCAGCTA-1	ADR	5.1894	8.77441	0.289728	0.0179286	0.258048	0.00850439	0.353312	0.0330076	0.59444	DCLow & ATSCLow	0
ADR_AAGTCGTTCTGTCGCT-1	ADR	27.3458	-10.0761	0.990122	0.0450989	0.923469	0.010014	0.416028	0.0279275	0.440661	DCLow & ATSCLow	0
ADR_AAGTGAAAGCGACTAG-1	ADR	17.1902	12.8994	0.940765	0.0156403	0.202004	0.000266403	0.0110676	0.0289945	0.472961	DCLow & ATSCLow	0.702091
ADR_AAGTGAAAGGTAGACC-1	ADR	-7.36949	23.5679	0.886185	0.0133519	0.14596	0.0028143	0.116919	0.020081	0.203143	DCLow & ATSCLow	0
ADR_AAGTGAAAGTATGAAC-1	ADR	-6.38813	15.2353	0.548188	0.0186158	0.274876	0.00165306	0.0686759	0.0172969	0.118866	DCLow & ATSCLow	0
ADR_AAGTGAAAGTTGTCAC-1	ADR	-18.962	31.7497	0.885453	0.0264454	0.466629	0.000758223	0.0315001	0.020975	0.230205	DCLow & ATSCLow	0.549624
ADR_AAGTGAACATCACCAA-1	ADR	31.2663	0.200503	0.977379	0.0478538	0.990937	0.00307388	0.127703	0.0335578	0.611094	DCLow & ATSCLow	0
ADR_AAGTGAAGTTCGTAAC-1	ADR	-39.3766	1.71132	0.613748	0.0132384	0.143181	0.016032	0.666042	0.0250058	0.352221	DCLow & ATSCLow	0
ADR_AAGTGAATCGGCATAT-1	ADR	22.3755	-7.44923	1.0393	0.0266723	0.472187	0.00418047	0.173676	0.0331185	0.597797	DCLow & ATSCLow	0
ADR_AAGTTCGCAACACGTT-1	ADR	-17.167	28.7801	1.01316	0.00814479	0.0184342	0	0	0.011163	0	DCLow & ATSCLow	0
ADR_AAGTTCGCATGGAGAC-1	ADR	-5.2177	4.41239	0.139667	0.0189688	0.283522	0.00167355	0.0695272	0.0179779	0.139482	DCLow & ATSCLow	0
ADR_AAGTTCGGTGGACTGA-1	ADR	-22.4411	15.5089	0.62565	0.00731266	0	0.0091943	0.381974	0.0159392	0.0777692	DCLow & ATSCLow	0
ADR_AAGTTCGGTTTGAAAG-1	ADR	-17.4773	22.7562	0.870001	0.0171154	0.238131	0	0	0.0219866	0.260827	DCLow & ATSCLow	0.651294
ADR_AAGTTCGTCACAATGC-1	ADR	16.8187	19.3018	1.24008	0.0447711	0.915441	0.00366133	0.152109	0.0295913	0.491025	DCLow & ATSCLow	0
ADR_AAGTTCGTCGTCCTCA-1	ADR	6.55219	12.1145	0.8048	0.0185842	0.274104	0.00196045	0.0814461	0.0302324	0.510432	DCLow & ATSCLow	0
ADR_AATAGAGAGACATAAC-1	ADR	27.795	-10.3746	0.913701	0.0220388	0.35871	0.0171181	0.711164	0.0352659	0.662801	DCLow & ATSCLow	0.903337
ADR_AATAGAGCAACATCGT-1	ADR	9.2867	-6.28524	0.639877	0.00508104	0	0.00991837	0.412055	0.0268293	0.40742	DCLow & ATSCLow	0
ADR_AATAGAGGTCGGCACT-1	ADR	-16.2031	29.271	1.06737	0.017336	0.243535	0	0	0.0164494	0.0932143	DCLow & ATSCLow	0
ADR_AATAGAGTCCAAGCCG-1	ADR	-9.86358	33.0412	1.24008	0.0109879	0.0880641	0	0	0.00969663	0	DCLow & ATSCLow	0.468986
ADR_AATAGAGTCGATACAC-1	ADR	6.97541	-9.2457	0.919839	0.0434851	0.883945	0.0185389	0.770191	0.0417503	0.859087	DCLow & ATSCLow	0
ADR_AATAGAGTCGGTCTGG-1	ADR	-7.23651	3.40252	0.341999	0.00218119	0	0.00621606	0.258244	0.0215185	0.246657	DCLow & ATSCLow	0
ADR_AATCACGAGCAAGTCG-1	ADR	17.4522	3.20171	0.632906	0.0179286	0.258048	0	0	0.0171017	0.112957	DCLow & ATSCLow	0
ADR_AATCACGAGTGTCATC-1	ADR	10.5681	16.661	0.793424	0.0390156	0.774482	0	0	0.027344	0.423	DCLow & ATSCLow	0
ADR_AATCGACAGATCGGTG-1	ADR	3.35744	0.42463	0.927311	0.010534	0.076948	0.00689231	0.286339	0.0365459	0.701548	DCLow & ATSCLow	0
ADR_AATCGACGTCTAGTGT-1	ADR	31.4065	12.502	0.429387	0.0443299	0.904633	0.000635268	0.026392	0.0187167	0.161844	DCLow & ATSCLow	0
ADR_AATCGACGTGAATGAT-1	ADR	18.9096	-2.07268	0.667959	0.0286707	0.521128	0.0101506	0.421704	0.022306	0.270497	DCLow & ATSCLow	0.903337
ADR_AATCGACTCCTTCTAA-1	ADR	13.7251	1.79755	0.301125	0.036847	0.721372	0.00795792	0.330609	0.0241606	0.326636	DCLow & ATSCLow	0
ADR_AATCGACTCGTTAGTG-1	ADR	14.2199	18.4031	0.431627	0.0265651	0.469562	0.0034564	0.143595	0.0147235	0.0409697	DCLow & ATSCLow	0.573876
ADR_AATCGACTCTGCTGAA-1	ADR	35.2444	-4.82375	1.14672	0.0413481	0.831607	0	0	0.0233265	0.301387	DCLow & ATSCLow	0
ADR_AATCGTGAGACCAGAC-1	ADR	-11.02	21.0643	0.757375	0.017128	0.23844	0	0	0.0159326	0.0775678	DCLow & ATSCLow	0
ADR_AATCGTGTCTCGAACA-1	ADR	-14.1599	24.3188	1.24008	0.0156087	0.201232	0.00112026	0.0465407	0.0106106	0	DCLow & ATSCLow	0
ADR_AATGAAGAGAAGTCCG-1	ADR	21.2798	16.1035	1.08432	0.0265714	0.469716	0	0	0.0196573	0.190317	DCLow & ATSCLow	0.768101
ADR_AATGAAGAGGAGTCTG-1	ADR	32.4327	12.8992	0.908079	0.045017	0.921462	0.00567642	0.235825	0.0284732	0.45718	DCLow & ATSCLow	0.903337
ADR_AATGAAGCAACTTGCA-1	ADR	-21.9091	35.3653	1.24008	0.0331276	0.630282	0	0	0.0297022	0.494383	DCLow & ATSCLow	0
ADR_AATGAAGCAGCTACTA-1	ADR	20.0649	18.9221	0.994349	0.0302341	0.559417	0.00211073	0.0876894	0.0241695	0.326905	DCLow & ATSCLow	0
ADR_AATGAAGGTAGGCTCC-1	ADR	4.16511	-12.6371	0.450048	0.0318479	0.598941	0.00976126	0.405528	0.0380988	0.748555	DCLow & ATSCLow	0.623088
ADR_AATGAAGGTCATAAAG-1	ADR	-11.224	5.70312	0.762854	0.0189373	0.28275	0.00888692	0.369204	0.0281471	0.447309	DCLow & ATSCLow	0
ADR_AATGAAGGTTCAGCGC-1	ADR	13.2773	15.0458	0.789232	0.0325035	0.614997	0	0	0.0196972	0.191525	DCLow & ATSCLow	0
ADR_AATGAAGTCGAACGCC-1	ADR	1.87042	9.05248	0.332753	0.0129485	0.136079	0.000888008	0.036892	0.0265631	0.399362	DCLow & ATSCLow	0
ADR_AATGCCAAGAGTGGCT-1	ADR	8.66217	4.75172	0.265155	0.0240309	0.407497	0.00997985	0.414609	0.0345893	0.642319	DCLow & ATSCLow	0
ADR_AATGCCAAGCCTCACG-1	ADR	-39.9269	1.07135	1.05155	0.0557716	1	0.00573107	0.238095	0.0290389	0.474304	DCLow & ATSCLow	0.903337
ADR_AATGCCACAAAGGAGA-1	ADR	3.45195	5.54653	0.879245	0.0302782	0.560498	0.000648929	0.0269595	0.0230714	0.293664	DCLow & ATSCLow	0.575233
ADR_AATGCCACACACCGAC-1	ADR	-21.4549	25.1615	0.4809	0.0159303	0.209106	0	0	0.0210327	0.231951	DCLow & ATSCLow	0
ADR_AATGCCACACTACCGG-1	ADR	24.1686	-2.26535	0.892964	0.0302152	0.558954	0.0085522	0.355298	0.0254717	0.366323	DCLow & ATSCLow	0
ADR_AATGCCACAGAATTCC-1	ADR	-20.4796	34.3082	0.799149	0.0252791	0.438066	0	0	0.0157484	0.0719941	DCLow & ATSCLow	0
ADR_AATGCCACAGGTAGTG-1	ADR	-25.2229	27.1627	0	0.0119209	0.110914	0.0101916	0.423407	0.0351927	0.660585	DCLow & ATSCLow	0
ADR_AATGCCACAGTGACCC-1	ADR	-13.6386	18.4133	1.03773	0.00390219	0	0.00478158	0.198649	0.00845877	0	DCLow & ATSCLow	0
ADR_AATGCCAGTTTATGCG-1	ADR	-10.1971	29.8077	0.653161	0.0144866	0.173751	0	0	0.0183462	0.15063	DCLow & ATSCLow	0
ADR_AATGCCAGTTTGTTCT-1	ADR	-19.0553	26.105	0.912109	0.00769721	0.00747246	0.000368865	0.0153244	0.0149276	0.0471477	DCLow & ATSCLow	0
ADR_AATGCCATCCATTTCA-1	ADR	-26.2758	10.1323	0.52283	0.0125135	0.125426	0.0057379	0.238379	0.0214431	0.244374	DCLow & ATSCLow	0
ADR_AATGCCATCCCTAGGG-1	ADR	5.95406	-16.4324	0.207901	0.0452944	0.928255	0.0290242	1	0.063484	1	DCHigh & ATSCHigh	0.903337
ADR_AATGCCATCTCGACCT-1	ADR	-13.0674	8.20193	0.896689	0.0164346	0.221457	0.00151645	0.0630002	0.00718097	0	DCLow & ATSCLow	0.636973
ADR_AATGGAAAGGTCGAGT-1	ADR	-5.06864	18.3391	0.846335	0.0236148	0.397307	0.00955634	0.397015	0.0263125	0.391774	DCLow & ATSCLow	0
ADR_AATGGAAAGGTGCTAG-1	ADR	19.2862	14.7566	1.24008	0.0174495	0.246314	0.0021927	0.0910948	0.0227475	0.28386	DCLow & ATSCLow	0.836994
ADR_AATGGAACAATGCAGG-1	ADR	-8.4711	26.8068	0.790944	0.0149468	0.185021	0	0	0.0121014	0	DCLow & ATSCLow	0
ADR_AATGGAAGTAACACCT-1	ADR	-23.6296	11.5177	0.783352	0.0142849	0.16881	0.00112709	0.0468245	0.01678	0.10322	DCLow & ATSCLow	0.826157
ADR_AATGGAAGTATTAAGG-1	ADR	28.1666	3.98257	1.05146	0.0449918	0.920844	0.00645514	0.268176	0.0203494	0.211268	DCLow & ATSCLow	0.823422
ADR_AATGGAAGTCTACAAC-1	ADR	27.6958	2.97545	0.803884	0.0347793	0.670732	0.00476109	0.197798	0.0275659	0.429715	DCLow & ATSCLow	0
ADR_AATGGAAGTGCTCTCT-1	ADR	9.94683	-7.74297	0.745042	0.0275612	0.493956	0.00280064	0.116352	0.0499961	1	DCLow & ATSCHigh	0
ADR_AATGGCTAGGTAGTCG-1	ADR	-4.24989	5.25196	0.450283	0.0228962	0.379707	5.46467e-05	0.00226834	0.0286617	0.462888	DCLow & ATSCLow	0.762628
ADR_AATGGCTGTGTATTGC-1	ADR	-9.75771	18.8885	0.789484	0.0144362	0.172515	0	0	0.0129754	0	DCLow & ATSCLow	0
ADR_AATGGCTTCGGTTCAA-1	ADR	2.67054	-1.58389	0.683181	0.0477908	0.989393	0.00607944	0.252568	0.0240164	0.322271	DCLow & ATSCLow	0
ADR_AATTCCTAGACTAGAT-1	ADR	12.4753	14.4444	1.05382	0.0207843	0.327986	0.00213805	0.0888246	0.0214919	0.245852	DCLow & ATSCLow	0
ADR_AATTCCTAGCCGATTT-1	ADR	26.6312	-8.61213	1.11333	0.0310221	0.578716	0.000635268	0.026392	0.0335955	0.612235	DCLow & ATSCLow	0.903337
ADR_AATTTCCAGGGTACGT-1	ADR	2.12352	-15.2609	0.525939	0.0214967	0.345432	0.0168312	0.699245	0.0407498	0.828802	DCLow & ATSCLow	0
ADR_AATTTCCTCACTGTCC-1	ADR	35.5423	-3.40138	1.24008	0.0350819	0.678143	0.00552615	0.229582	0.0274572	0.426424	DCLow & ATSCLow	0.500919
ADR_ACAAAGAAGTGGTTCT-1	ADR	-20.7996	22.6116	0.91717	0.0073757	0	0.0243656	1	0.035978	0.684357	DCHigh & ATSCLow	0
ADR_ACAAAGACAGGTTACT-1	ADR	-3.32605	-7.26412	0.632306	0.00992252	0.0619722	0.00160525	0.0666894	0.0254029	0.364241	DCLow & ATSCLow	0
ADR_ACAAAGAGTTCTTCAT-1	ADR	-12.5522	30.576	1.14527	0.039211	0.779268	0	0	0.0270334	0.413598	DCLow & ATSCLow	0
ADR_ACAAAGATCGAGTGAG-1	ADR	4.71347	12.2194	0.998969	0.0127089	0.130213	0.00389358	0.161757	0.0154933	0.0642716	DCLow & ATSCLow	0
ADR_ACAACCATCACCACAA-1	ADR	-25.1594	12.4796	0.888721	0.0272207	0.485619	0.00358619	0.148987	0.0230115	0.291851	DCLow & ATSCLow	0
ADR_ACAAGCTCAACTGGTT-1	ADR	1.03347	29.0078	0.658492	0.0161698	0.214973	0.00444004	0.18446	0.0295291	0.489145	DCLow & ATSCLow	0.903337
ADR_ACAAGCTGTCTGCCTT-1	ADR	-14.1389	26.4796	0.893875	0.00568622	0	0	0	0.0127602	0	DCLow & ATSCLow	0
ADR_ACACAGTAGGACTGGT-1	ADR	5.6726	-16.5882	0.293943	0.0645279	1	0.0143038	0.594245	0.0557196	1	DCLow & ATSCHigh	0.903337
ADR_ACACCAAAGTTGAAGT-1	ADR	1.49548	-10.4874	0.608265	0.0208285	0.329067	0.0173025	0.718826	0.045566	0.97459	DCLow & ATSCHigh	0
ADR_ACACCAAGTCTTCAAG-1	ADR	9.21474	8.83731	0.613523	0.0292696	0.535795	0.00420779	0.174811	0.0248927	0.348796	DCLow & ATSCLow	0.903337
ADR_ACACGCGCAGGATGAC-1	ADR	31.0532	-5.25285	1.24008	0.0356997	0.693273	0.00284163	0.118054	0.0418879	0.863251	DCLow & ATSCLow	0
ADR_ACACGCGCATTGTGCA-1	ADR	31.5572	-0.443985	1.11837	0.0294082	0.539192	6.14775e-05	0.002555	0.02322	0.298163	DCLow & ATSCLow	0.691999
ADR_ACACGCGGTAGAGATT-1	ADR	38.5348	3.0295	1.24008	0.0572342	1	0.0200417	0.832624	0.0499717	1	DCLow & ATSCHigh	0
ADR_ACACTGAGTAAGGCCA-1	ADR	-22.4736	18.1325	0.669737	0.022228	0.363342	0.0012637	0.0525001	0.0158926	0.076359	DCLow & ATSCLow	0.586545
ADR_ACACTGAGTGCTGATT-1	ADR	9.79004	-4.18949	0.560748	0.0346343	0.667181	0.0139076	0.577785	0.0380656	0.747547	DCLow & ATSCLow	0.903337
ADR_ACACTGATCAATGCAC-1	ADR	2.45483	18.2248	0.703634	0.0146821	0.178537	0.00257522	0.106987	0.0166624	0.0996609	DCLow & ATSCLow	0
ADR_ACACTGATCACTTGTT-1	ADR	1.33073	-13.4604	0.597847	0.0156466	0.202158	0.00174869	0.0726489	0.0205646	0.217782	DCLow & ATSCLow	0
ADR_ACACTGATCAGATGCT-1	ADR	31.5677	0.399246	0.960407	0.0501169	1	0	0	0.0277788	0.436162	DCLow & ATSCLow	0
ADR_ACACTGATCGGCACTG-1	ADR	9.89757	-1.72521	1.17017	0.0126333	0.12836	0.00589501	0.244906	0.0282025	0.448988	DCLow & ATSCLow	0
ADR_ACAGAAAAGGTGCGAT-1	ADR	19.314	18.9831	0.796085	0.0407113	0.816013	0.00797158	0.331177	0.0220176	0.261767	DCLow & ATSCLow	0
ADR_ACAGAAACACCTGCGA-1	ADR	25.3779	-3.70443	0.51598	0.0182312	0.265458	0.00160525	0.0666894	0.0257667	0.375254	DCLow & ATSCLow	0.499871
ADR_ACAGAAACATGGAGAC-1	ADR	-19.939	26.0755	0.918672	0.00990992	0.0616634	0	0	0.0124719	0	DCLow & ATSCLow	0.471803
ADR_ACAGAAACATTATGCG-1	ADR	17.5357	12.363	1.16869	0.0260545	0.457056	0.0103351	0.429366	0.0340968	0.627412	DCLow & ATSCLow	0
ADR_ACAGAAATCGGATAAA-1	ADR	15.6686	-2.90327	0.968583	0.0355231	0.68895	0.00489771	0.203474	0.0280073	0.443078	DCLow & ATSCLow	0
ADR_ACAGCCGGTGTGCTTA-1	ADR	-5.12963	17.9045	0.408797	0.010679	0.080499	0.00101096	0.0420001	0.018781	0.163791	DCLow & ATSCLow	0.851973
ADR_ACAGGGACAACTGGTT-1	ADR	-19.944	35.9281	1.12127	0.0222721	0.364422	0.000765053	0.0317839	0.0201009	0.203747	DCLow & ATSCLow	0.466934
ADR_ACAGGGATCAAGGTGG-1	ADR	-2.54985	17.2323	0.689885	0.0139571	0.160782	0	0	0.0241806	0.32724	DCLow & ATSCLow	0
ADR_ACATCCCAGAAGAACG-1	ADR	-18.0761	15.1844	0.249157	0.00873106	0.0327924	0.00471328	0.195811	0.0147524	0.0418427	DCLow & ATSCLow	0
ADR_ACATCCCAGTAAGGGA-1	ADR	12.8801	-5.9238	1.10733	0.0298369	0.54969	0.00739779	0.307339	0.0311575	0.538435	DCLow & ATSCLow	0
ADR_ACATCCCGTGGTCCGT-1	ADR	2.14647	20.2795	1.24008	0.0104142	0.0740146	0.00193313	0.080311	0.0177627	0.132968	DCLow & ATSCLow	0
ADR_ACATCCCGTGTCATTG-1	ADR	19.7107	-5.73221	1.24008	0.0208033	0.328449	0	0	0.0230869	0.294134	DCLow & ATSCLow	0
ADR_ACATCCCTCATTCTTG-1	ADR	-14.555	29.8963	0.923833	0.0147136	0.179309	0.00416681	0.173109	0.0191271	0.174267	DCLow & ATSCLow	0
ADR_ACATCCCTCTCAAAGC-1	ADR	37.8053	0.0319844	1.24008	0.046095	0.947862	0.00225418	0.0936489	0.02966	0.493107	DCLow & ATSCLow	0
ADR_ACATCCCTCTTTGGAG-1	ADR	10.8195	-5.56409	0.712003	0.04931	1	0.0155333	0.645326	0.0445011	0.942356	DCLow & ATSCHigh	0.903337
ADR_ACATCGAAGGAACTAT-1	ADR	13.2087	11.7609	1.1565	0.00866172	0.0310941	0.00220636	0.0916624	0.0231379	0.295679	DCLow & ATSCLow	0.56765
ADR_ACATCGACAACCGTAT-1	ADR	-5.87572	32.15	1.00037	0.0390849	0.776181	0.00152328	0.063284	0.0230913	0.294269	DCLow & ATSCLow	0.412279
ADR_ACATCGACACTGGCCA-1	ADR	18.9794	-7.405	1.16622	0.0321946	0.607432	0.0142628	0.592542	0.0237702	0.314817	DCLow & ATSCLow	0
ADR_ACATCGAGTGTACATC-1	ADR	-6.04202	14.7766	0	0.0101684	0.0679934	0.004563	0.189568	0.0139759	0.0183393	DCLow & ATSCLow	0
ADR_ACATGCAAGTCGGCAA-1	ADR	7.2553	4.56406	0.884426	0.0220704	0.359482	0.00903036	0.375163	0.0193045	0.179639	DCLow & ATSCLow	0
ADR_ACATGCACATGACACT-1	ADR	14.7319	-11.5296	0.60586	0.0279205	0.502756	0.00362034	0.150406	0.033855	0.620092	DCLow & ATSCLow	0
ADR_ACATTTCAGACGCCAA-1	ADR	-1.40224	-10.3441	0.163108	0.0219758	0.357166	0.0100345	0.41688	0.0253807	0.36357	DCLow & ATSCLow	0
ADR_ACATTTCCAACTCATG-1	ADR	16.3968	6.75015	1.24008	0.0218812	0.35485	0.00405752	0.168568	0.0213344	0.241084	DCLow & ATSCLow	0
ADR_ACATTTCCAGTGTATC-1	ADR	-24.4012	8.12545	0.407474	0.00811957	0.0178166	0.00130469	0.0542028	0.0204869	0.215432	DCLow & ATSCLow	0
ADR_ACATTTCGTATGTCTG-1	ADR	20.6109	7.1523	1.19421	0.0307951	0.573158	0.00385259	0.160055	0.0234152	0.304073	DCLow & ATSCLow	0
ADR_ACATTTCGTGAGACCA-1	ADR	21.7272	4.07439	1.09155	0.0339282	0.64989	0.00456983	0.189852	0.023961	0.320592	DCLow & ATSCLow	0.821633
ADR_ACATTTCGTGAGATAT-1	ADR	19.206	-6.35808	0.588724	0.0218245	0.353461	0.00488405	0.202906	0.0410138	0.836793	DCLow & ATSCLow	0
ADR_ACATTTCGTTTGCCGG-1	ADR	-18.1668	5.15689	0.943585	0.00757743	0.00453906	0.002746	0.114081	0.0215007	0.24612	DCLow & ATSCLow	0
ADR_ACATTTCTCGTACCTC-1	ADR	-15.1365	27.394	0.86388	0.00948124	0.0511649	0	0	0.0123432	0	DCLow & ATSCLow	0
ADR_ACCAAACAGCTCCCTT-1	ADR	7.05215	-6.62079	0.324711	0.0224486	0.368745	0.0125414	0.521028	0.0226987	0.282383	DCLow & ATSCLow	0
ADR_ACCAAACAGGATAATC-1	ADR	2.24366	21.9115	0.752355	0.00675791	0	0.0113119	0.469947	0.0294249	0.485989	DCLow & ATSCLow	0
ADR_ACCAAACAGTTGGGAC-1	ADR	2.01966	-14.2639	0.239799	0.0250837	0.43328	0.00417364	0.173392	0.0286019	0.461075	DCLow & ATSCLow	0.572256
ADR_ACCAAACCAAGCGCTC-1	ADR	3.17235	-14.0361	0.45356	0.0415687	0.83701	0.0111752	0.464272	0.0364816	0.6996	DCLow & ATSCLow	0
ADR_ACCAAACCATCGGAAG-1	ADR	-15.2681	23.8108	1.07395	0.00712354	0	0.00341542	0.141892	0.0118174	0	DCLow & ATSCLow	0.686416
ADR_ACCAAACTCGACCTAA-1	ADR	14.3156	14.9797	0.839908	0.0355673	0.690031	0.00825165	0.342812	0.0350951	0.65763	DCLow & ATSCLow	0
ADR_ACCAACACAAGATCCT-1	ADR	-20.2563	35.8467	1.15432	0.022726	0.375538	0.0108064	0.448947	0.0131951	0	DCLow & ATSCLow	0.560496
ADR_ACCAACACACAACGAG-1	ADR	13.1341	17.433	0.880053	0.0359707	0.699912	0.00586769	0.243771	0.0313859	0.545351	DCLow & ATSCLow	0
ADR_ACCACAAAGACTTCAC-1	ADR	-13.12	4.94093	0.626442	0.024365	0.41568	0.00726118	0.301663	0.0273307	0.422597	DCLow & ATSCLow	0.611102
ADR_ACCACAAAGTTAGAAC-1	ADR	10.2145	-0.3317	0.391375	0.00865542	0.0309398	0.00276649	0.114933	0.0189784	0.169768	DCLow & ATSCLow	0
ADR_ACCACAAGTCATTCCC-1	ADR	9.68006	-15.5282	1.24008	0.0301899	0.558336	0.0109567	0.45519	0.0263147	0.391841	DCLow & ATSCLow	0.650022
ADR_ACCATTTCAACCGATT-1	ADR	28.2871	16.2817	1.24008	0.0417326	0.841025	0.010984	0.456326	0.031153	0.5383	DCLow & ATSCLow	0
ADR_ACCATTTTCCTAGCCT-1	ADR	-5.1555	28.1064	1.11864	0.011902	0.110451	0.00142081	0.0590272	0.0346381	0.643797	DCLow & ATSCLow	0
ADR_ACCATTTTCTTACGTT-1	ADR	-26.6508	11.8429	0.297269	0.00914713	0.0429822	0.00652345	0.271014	0.0313682	0.544814	DCLow & ATSCLow	0
ADR_ACCCAAAAGCCAACCC-1	ADR	-15.9984	15.6615	0.952011	0.0123748	0.12203	0.00750026	0.311595	0.0164494	0.0932143	DCLow & ATSCLow	0.655318
ADR_ACCCAAAAGTCATGAA-1	ADR	-10.2831	29.7083	0.940171	0.0140895	0.164024	0.00218587	0.0908111	0.0121613	0	DCLow & ATSCLow	0.29556
ADR_ACCCAAACAGCTGCCA-1	ADR	31.7231	-2.54057	0.913255	0.0405096	0.811073	0.000273233	0.0113514	0.0327503	0.58665	DCLow & ATSCLow	0
ADR_ACCCAAACATCGAACT-1	ADR	18.3636	-9.83953	1.10319	0.0260356	0.456593	0.00580621	0.241217	0.0368654	0.711218	DCLow & ATSCLow	0.72325
ADR_ACCCAAAGTTGCACGC-1	ADR	24.0106	11.5324	0.737735	0.0221397	0.36118	0.00370231	0.153811	0.0188076	0.164597	DCLow & ATSCLow	0.693097
ADR_ACCCAAATCCCAGGAC-1	ADR	-7.36177	5.50698	0.384564	0.00668856	0	0.00332662	0.138203	0.0155976	0.0674277	DCLow & ATSCLow	0
ADR_ACCCTCAAGCATGTTC-1	ADR	29.4503	-2.00837	1.24008	0.0423378	0.855846	0.00303972	0.126284	0.0276746	0.433005	DCLow & ATSCLow	0
ADR_ACCCTCATCGTTGTAG-1	ADR	24.9767	16.6606	1.03181	0.0388201	0.769696	0.00351105	0.145865	0.0250702	0.354168	DCLow & ATSCLow	0
ADR_ACCCTTGAGGTCATCT-1	ADR	-21.1339	25.9644	0.3168	0.0126206	0.128051	0.00577889	0.240082	0.0100693	0	DCLow & ATSCLow	0
ADR_ACCCTTGGTAGGACCA-1	ADR	-18.2958	13.0647	0.86538	0.0115553	0.101959	0	0	0.0130486	0	DCLow & ATSCLow	0
ADR_ACCCTTGGTCCAGAAG-1	ADR	-13.806	34.2992	0.671205	0.0275801	0.494419	0	0	0.0307249	0.52534	DCLow & ATSCLow	0.668817
ADR_ACCGTTCAGGTAGACC-1	ADR	19.1303	13.2127	0.65845	0.0248946	0.428649	0.0032788	0.136217	0.0317054	0.555021	DCLow & ATSCLow	0.903337
ADR_ACCGTTCCACAGTGAG-1	ADR	26.6291	-3.55985	0.933404	0.0312364	0.583965	0	0	0.0232178	0.298096	DCLow & ATSCLow	0.903337
ADR_ACCGTTCCACGGTCTG-1	ADR	24.1221	10.1907	1.16386	0.0283555	0.513409	0.00109976	0.0456893	0.0181266	0.143981	DCLow & ATSCLow	0.725277
ADR_ACCGTTCTCATGCCGG-1	ADR	18.0538	-8.65498	0.21322	0.0287589	0.52329	0.0160456	0.66661	0.0315767	0.551126	DCLow & ATSCLow	0
ADR_ACCTACCAGGTTCCGC-1	ADR	29.1469	-3.80658	1.13809	0.031974	0.602029	0.00534171	0.221919	0.0275525	0.429312	DCLow & ATSCLow	0
ADR_ACCTGAAAGATAGGGA-1	ADR	29.8666	2.70037	0.985143	0.0320685	0.604345	0.00978859	0.406663	0.0233753	0.302864	DCLow & ATSCLow	0
ADR_ACCTGAAAGTATGATG-1	ADR	9.69694	5.89682	0.588644	0.0278638	0.501366	0.00506165	0.210284	0.0305075	0.518759	DCLow & ATSCLow	0
ADR_ACCTGAACAATTTCTC-1	ADR	12.7153	10.832	0.813718	0.0380321	0.750398	0.000580621	0.0241217	0.0193888	0.182191	DCLow & ATSCLow	0
ADR_ACCTGAACAGTCAGCC-1	ADR	-4.1545	7.11168	0.193174	0	0	0.00259572	0.107838	0.0145882	0.0368734	DCLow & ATSCLow	0
ADR_ACCTGAAGTGTCGCTG-1	ADR	-21.2053	29.7913	0.850697	0.0245226	0.41954	0	0	0.0176319	0.129006	DCLow & ATSCLow	0
ADR_ACCTGAATCGTTGCCT-1	ADR	20.8247	10.7642	1.24008	0.0304421	0.564512	0.00408484	0.169703	0.0331895	0.599946	DCLow & ATSCLow	0.903337
ADR_ACCTGAATCTGCCTCA-1	ADR	27.0651	-9.92088	1.21843	0.0134654	0.148739	0.0164486	0.683353	0.0359248	0.682745	DCLow & ATSCLow	0
ADR_ACCTGTCAGATAGCAT-1	ADR	-6.7952	25.031	0.881441	0.0159744	0.210187	0	0	0.0147768	0.0425813	DCLow & ATSCLow	0
ADR_ACCTGTCAGCGCATCC-1	ADR	36.5911	-3.17511	1.24008	0.0418145	0.843032	0.00465863	0.193541	0.0309866	0.533264	DCLow & ATSCLow	0
ADR_ACCTGTCAGTTGCGCC-1	ADR	-12.8405	17.9803	1.08152	0	0	0	0	0.00844767	0	DCLow & ATSCLow	0
ADR_ACCTGTCCATGTGTCA-1	ADR	6.76627	-13.0955	0.743253	0.0354286	0.686634	0.0141262	0.586866	0.034576	0.641917	DCLow & ATSCLow	0
ADR_ACGATCAAGTGATAGT-1	ADR	21.6003	7.45038	1.24008	0.0446451	0.912353	0.000669422	0.0278109	0.0274549	0.426357	DCLow & ATSCLow	0
ADR_ACGATCACATACCACA-1	ADR	14.0737	-11.2188	0.599709	0.0264327	0.46632	0.00935141	0.388501	0.0233331	0.301588	DCLow & ATSCLow	0
ADR_ACGATCAGTTAGGGAC-1	ADR	14.3492	-6.87214	1.12355	0.0338715	0.6485	0.0135865	0.564447	0.0328412	0.589403	DCLow & ATSCLow	0.903337
ADR_ACGATGTAGAGCCTGA-1	ADR	30.2547	6.8236	0.904321	0.0161383	0.214201	0.00319683	0.132811	0.0237613	0.314549	DCLow & ATSCLow	0
ADR_ACGATGTCACCCTCTA-1	ADR	-2.81003	8.64938	0.597466	0.0204881	0.32073	0.00200827	0.0834326	0.0161699	0.0847531	DCLow & ATSCLow	0
ADR_ACGATGTTCCTACCGT-1	ADR	11.5592	10.757	1.18234	0.0204691	0.320267	0.00900987	0.374312	0.0251145	0.355512	DCLow & ATSCLow	0
ADR_ACGATGTTCGAACGCC-1	ADR	31.2732	-2.91045	0.607231	0.0500791	1	0.00608627	0.252852	0.0350308	0.655683	DCLow & ATSCLow	0
ADR_ACGCACGAGCCTTTGA-1	ADR	-3.71485	26.6383	0.905211	0.0123874	0.122339	0	0	0.0199678	0.199718	DCLow & ATSCLow	0
ADR_ACGCACGCACTGATTG-1	ADR	-22.7223	7.55385	0.320374	0.00342308	0	0.00379794	0.157784	0.0139604	0.0178693	DCLow & ATSCLow	0
ADR_ACGCACGCATCTATCT-1	ADR	14.1342	1.87148	0.764016	0.0166426	0.226552	0.00127737	0.0530677	0.0157174	0.071054	DCLow & ATSCLow	0.386735
ADR_ACGCACGGTACGAGCA-1	ADR	26.5972	12.1535	1.24008	0.0271073	0.48284	0.00293726	0.122027	0.0195264	0.186355	DCLow & ATSCLow	0.903337
ADR_ACGCACGTCTCCAATT-1	ADR	1.79687	24.2467	0.479114	0.0174558	0.246468	0.00666689	0.276974	0.0231756	0.29682	DCLow & ATSCLow	0
ADR_ACGGAAGAGGACTGGT-1	ADR	-22.8561	30.0834	1.01845	0.0221901	0.362415	0.00256156	0.106419	0.0157129	0.0709197	DCLow & ATSCLow	0
ADR_ACGGAAGCAGAAGCTG-1	ADR	22.7055	16.3135	1.1715	0.0163778	0.220068	0.015144	0.62915	0.0231468	0.295947	DCLow & ATSCLow	0.730481
ADR_ACGGAAGCAGGCGTTC-1	ADR	1.96335	9.28026	0.358189	0.0179538	0.258665	0.00158475	0.065838	0.0216716	0.251291	DCLow & ATSCLow	0.903337
ADR_ACGGAAGGTAACATAG-1	ADR	18.432	-0.588503	0.881484	0.0196811	0.300968	0.00237713	0.098757	0.0277322	0.434751	DCLow & ATSCLow	0.705315
ADR_ACGGAAGTCCAAGAGG-1	ADR	-18.2424	21.1473	0.723046	0.0134591	0.148585	0.0044742	0.185879	0.0145305	0.0351274	DCLow & ATSCLow	0
ADR_ACGGGTCCATCAGCTA-1	ADR	16.3867	6.97335	1.24008	0.0248189	0.426796	0.00214488	0.0891083	0.0280694	0.444959	DCLow & ATSCLow	0.605341
ADR_ACGGGTCCATGGTGGA-1	ADR	-23.6433	9.35878	0.26968	0.00933625	0.0476139	0.00521876	0.216811	0.0184726	0.154457	DCLow & ATSCLow	0.674201
ADR_ACGGGTCGTTGAATCC-1	ADR	24.1144	17.728	1.23385	0.0319235	0.600794	0.00123638	0.051365	0.0182419	0.147473	DCLow & ATSCLow	0
ADR_ACGGGTCGTTGCTAGT-1	ADR	-3.51339	18.3052	0.421626	0.00629771	0	0	0	0.0200166	0.201195	DCLow & ATSCLow	0.704642
ADR_ACGGTCGGTCCACTCT-1	ADR	15.2711	11.2054	1.24008	0.0229908	0.382023	0.00412582	0.171406	0.0191759	0.175745	DCLow & ATSCLow	0
ADR_ACGGTCGGTCGGAACA-1	ADR	13.3864	17.1331	0.849941	0.0227701	0.376619	0.00339492	0.141041	0.0188342	0.165403	DCLow & ATSCLow	0.874723
ADR_ACGGTCGTCATCACAG-1	ADR	3.90291	-8.75554	0.865941	0.0196433	0.300042	0.00306021	0.127135	0.0268915	0.409301	DCLow & ATSCLow	0
ADR_ACGGTTACAAAGCGTG-1	ADR	11.2769	-13.8558	0.737536	0.0415183	0.835775	0.00304655	0.126568	0.0188631	0.166276	DCLow & ATSCLow	0.600285
ADR_ACGGTTACAGCCGTTG-1	ADR	-1.90729	29.1582	0.304077	0.0147892	0.181161	0.00327197	0.135933	0.0307071	0.524803	DCLow & ATSCLow	0
ADR_ACGGTTAGTTATGACC-1	ADR	33.0113	7.67712	1.14198	0.0419154	0.845502	0.00532805	0.221352	0.026623	0.401175	DCLow & ATSCLow	0.505679
ADR_ACGTAACGTTACGGAG-1	ADR	35.099	-0.816996	0.939698	0.0444244	0.906949	0	0	0.0199102	0.197972	DCLow & ATSCLow	0.903337
ADR_ACGTAACTCAAACCTG-1	ADR	28.6291	-4.07071	0.766541	0.0287022	0.5219	0.00216537	0.0899597	0.0287926	0.46685	DCLow & ATSCLow	0
ADR_ACGTAACTCATTCGGA-1	ADR	38.1168	-0.951902	1.06808	0.0529537	1	0.00225418	0.0936489	0.0251655	0.357056	DCLow & ATSCLow	0
ADR_ACGTAACTCGGTAAGG-1	ADR	17.0343	7.67959	0.613332	0.0258969	0.453197	0	0	0.0294737	0.487466	DCLow & ATSCLow	0
ADR_ACGTACAAGCATGTTC-1	ADR	6.24703	15.2187	0.459427	0.0124567	0.124037	0	0	0.0217891	0.25485	DCLow & ATSCLow	0.39383
ADR_ACGTAGTAGATGTTGA-1	ADR	-16.0806	9.72194	0.329976	0.0115174	0.101033	0.00264353	0.109825	0.025962	0.381164	DCLow & ATSCLow	0
ADR_ACGTAGTTCATACGAC-1	ADR	-3.37152	-7.31762	0.96709	0.0201729	0.31301	0.00202193	0.0840002	0.022153	0.265863	DCLow & ATSCLow	0
ADR_ACGTAGTTCCGCACTT-1	ADR	29.5201	6.28263	0.863259	0.0541326	1	0.00709724	0.294852	0.031823	0.55858	DCLow & ATSCLow	0.884623
ADR_ACGTAGTTCCTATTGT-1	ADR	14.4239	8.37999	1.01245	0.0118957	0.110296	0.00124321	0.0516488	0.0183772	0.15157	DCLow & ATSCLow	0
ADR_ACGTAGTTCGTGCATA-1	ADR	24.4137	9.76564	1.00666	0.0365192	0.713344	0	0	0.0316477	0.553275	DCLow & ATSCLow	0
ADR_ACGTCCTAGAAGTCCG-1	ADR	-0.667416	-4.55166	0.724471	0.020633	0.324281	0.00909184	0.377717	0.0227852	0.285002	DCLow & ATSCLow	0
ADR_ACGTCCTAGGGTACGT-1	ADR	30.1243	6.37293	1.24008	0.0517308	1	0.00203559	0.0845678	0.0300837	0.505933	DCLow & ATSCLow	0
ADR_ACGTCCTAGTTTCTTC-1	ADR	24.7943	6.94114	1.20091	0.0364687	0.712109	0.000566959	0.0235541	0.0345316	0.640573	DCLow & ATSCLow	0
ADR_ACGTCCTGTACGCTTA-1	ADR	-19.6002	26.9203	0.640457	0.0137365	0.155378	0.000758223	0.0315001	0.0167489	0.10228	DCLow & ATSCLow	0
ADR_ACGTCCTGTTCGGCTG-1	ADR	-7.78385	-1.1189	0.918838	0.0201918	0.313474	0.00230199	0.0956354	0.0235239	0.307363	DCLow & ATSCLow	0.45671
ADR_ACGTCCTTCTTACCGC-1	ADR	-15.0132	17.5944	0.991102	0.0156907	0.203239	0.000928993	0.0385947	0.0205069	0.216036	DCLow & ATSCLow	0
ADR_ACGTTCCAGTCGCTAT-1	ADR	-19.0227	6.23499	0.385692	0.00394631	0	0.00450835	0.187298	0.023413	0.304006	DCLow & ATSCLow	0
ADR_ACGTTCCCAGAGACTG-1	ADR	18.2153	-3.83277	0.961378	0.0362796	0.707477	0.00241128	0.100176	0.0351062	0.657966	DCLow & ATSCLow	0
ADR_ACGTTCCCAGTCGAGA-1	ADR	16.8118	13.7918	0.895676	0.0206141	0.323818	0	0	0.0142022	0.0251889	DCLow & ATSCLow	0
ADR_ACTACGAAGAAGATCT-1	ADR	12.9353	-4.37247	0.847929	0.04508	0.923006	0.0044537	0.185028	0.0308935	0.530444	DCLow & ATSCLow	0
ADR_ACTACGAAGCAAACAT-1	ADR	28.2164	-7.03033	1.24008	0.0216606	0.349446	0.00413949	0.171973	0.0225478	0.277816	DCLow & ATSCLow	0.424387
ADR_ACTACGAAGTGTACCT-1	ADR	0.652194	16.0407	0.72123	0.037553	0.738664	0.00515045	0.213974	0.0229161	0.288964	DCLow & ATSCLow	0.629163
ADR_ACTACGACACAGTGAG-1	ADR	11.683	-16.8549	0.881421	0.0405853	0.812926	0.00270501	0.112379	0.0268759	0.408831	DCLow & ATSCLow	0
ADR_ACTACGACAGAGCTAG-1	ADR	-0.521967	-3.34204	0	0.0236653	0.398543	0.00821066	0.341109	0.031315	0.543203	DCLow & ATSCLow	0
ADR_ACTACGAGTACCAATC-1	ADR	-19.6661	31.0824	1.08312	0.0154259	0.196755	0	0	0.0101647	0	DCLow & ATSCLow	0
ADR_ACTACGATCTCCTGAC-1	ADR	36.1965	1.85789	0.942146	0.0307258	0.571459	0.00334028	0.138771	0.0407099	0.827593	DCLow & ATSCLow	0
ADR_ACTACGATCTTACGGA-1	ADR	-6.13331	12.1831	0.37779	0.0124883	0.124809	0	0	0.0113338	0	DCLow & ATSCLow	0
ADR_ACTATCTCAGCTACAT-1	ADR	24.0762	9.94822	1.24008	0.0301899	0.558336	0.00341542	0.141892	0.0250302	0.35296	DCLow & ATSCLow	0
ADR_ACTATCTGTACAGAAT-1	ADR	-24.775	25.5527	0.920709	0.0154511	0.197372	0.00547833	0.227595	0.0174988	0.124977	DCLow & ATSCLow	0.679531
ADR_ACTATCTTCATGGAGG-1	ADR	22.8188	6.26451	1.02719	0.0618928	1	0.0052734	0.219082	0.0247041	0.343088	DCLow & ATSCLow	0.903337
ADR_ACTATCTTCCTCTCTT-1	ADR	-43.5346	-0.525886	0.889047	0.0285698	0.518658	0.00170771	0.0709462	0.0196395	0.189779	DCLow & ATSCLow	0
ADR_ACTATGGAGAGTAACT-1	ADR	-7.35413	30.2449	1.07687	0.0204187	0.319032	0	0	0.0178293	0.134983	DCLow & ATSCLow	0
ADR_ACTATGGAGATGAAGG-1	ADR	-19.9947	19.3175	0.741068	0.012337	0.121104	0	0	0.0140225	0.0197495	DCLow & ATSCLow	0.594769
ADR_ACTATGGAGGTTCCAT-1	ADR	31.6342	1.15693	0.74111	0.0330583	0.628584	0	0	0.0299262	0.501165	DCLow & ATSCLow	0
ADR_ACTATGGCACGCGCAT-1	ADR	7.58334	-12.9937	1.14229	0.0218939	0.355159	0.00847023	0.351893	0.0368011	0.70927	DCLow & ATSCLow	0.79475
ADR_ACTATGGTCACTCACC-1	ADR	35.6791	-3.35219	1.10563	0.0348297	0.671967	0.00386625	0.160622	0.0336931	0.61519	DCLow & ATSCLow	0
ADR_ACTATTCAGACCATGG-1	ADR	20.1368	15.3364	0.541333	0.0108681	0.0851307	0.00159158	0.0661218	0.0263923	0.394191	DCLow & ATSCLow	0.777705
ADR_ACTATTCCACACCTAA-1	ADR	2.52348	-10.6785	0.614679	0.0265777	0.469871	0.00241128	0.100176	0.0238722	0.317906	DCLow & ATSCLow	0
ADR_ACTATTCCACTCGATA-1	ADR	-24.0078	9.73792	0.782674	0.0108618	0.0849763	0	0	0.0146304	0.0381493	DCLow & ATSCLow	0
ADR_ACTATTCTCAGAGTTC-1	ADR	-21.465	33.318	1.16559	0.0248504	0.427568	0.000362034	0.0150406	0.0244157	0.334359	DCLow & ATSCLow	0.627735
ADR_ACTATTCTCCAGGACC-1	ADR	-22.6206	7.16308	0.548378	0.00400936	0	0.00511629	0.212555	0.0165959	0.0976463	DCLow & ATSCLow	0
ADR_ACTATTCTCCGTACGG-1	ADR	14.5681	1.30741	1.09157	0.0209041	0.33092	0.000689914	0.0286622	0.0304853	0.518087	DCLow & ATSCLow	0
ADR_ACTCCCAAGGCTCCCA-1	ADR	27.9126	13.9256	1.07595	0.0480618	0.996032	0.00650979	0.270447	0.0303034	0.512581	DCLow & ATSCLow	0.578517
ADR_ACTCCCAAGTACCGGA-1	ADR	-18.348	10.5666	0.267859	0.00689029	0	0	0	0.0121679	0	DCLow & ATSCLow	0
ADR_ACTCCCATCTTCTCAA-1	ADR	29.2053	6.53165	1.21023	0.0321694	0.606815	0	0	0.023362	0.302461	DCLow & ATSCLow	0.595206
ADR_ACTCTCGAGACTGTTC-1	ADR	-8.41907	27.1397	0.816891	0.0163274	0.218832	0	0	0.0179868	0.139751	DCLow & ATSCLow	0.531457
ADR_ACTCTCGAGCAAGGAA-1	ADR	-1.78948	21.0409	0.488273	0.0125828	0.127125	0.00306704	0.127419	0.0133747	0.000141016	DCLow & ATSCLow	0
ADR_ACTCTCGAGCGTATAA-1	ADR	34.9989	7.67867	0.58862	0.0283744	0.513872	0.000607944	0.0252568	0.0336798	0.614787	DCLow & ATSCLow	0.903337
ADR_ACTCTCGAGGACTGGT-1	ADR	33.8923	9.09863	1.24008	0.0497828	1	0	0	0.027435	0.425753	DCLow & ATSCLow	0
ADR_ACTCTCGCACAAGTTC-1	ADR	-13.9463	13.1384	0.630724	0.00649314	0	0	0	0.0133614	0	DCLow & ATSCLow	0
ADR_ACTCTCGGTCGAAGCA-1	ADR	-18.9677	27.5571	0.726307	0.0116498	0.104275	0.00264353	0.109825	0.0162786	0.0880435	DCLow & ATSCLow	0
ADR_ACTCTCGGTTGCATTG-1	ADR	-5.6204	32.451	1.03116	0.0159555	0.209723	0.00469961	0.195244	0.0211303	0.234906	DCLow & ATSCLow	0.903337
ADR_ACTGATGCATCCGAGC-1	ADR	-7.58292	31.9771	0.842409	0.0220956	0.360099	0	0	0.0154268	0.062257	DCLow & ATSCLow	0.539264
ADR_ACTGATGGTATTGAGA-1	ADR	-4.11358	28.7478	0.877876	0.0180799	0.261753	0	0	0.0217736	0.25438	DCLow & ATSCLow	0
ADR_ACTGATGGTTCTCAGA-1	ADR	28.722	4.49768	0.99446	0.0270631	0.481759	0.00230199	0.0956354	0.0251478	0.356519	DCLow & ATSCLow	0.903337
ADR_ACTGATGTCTGTCCGT-1	ADR	-11.1034	10.0714	1.00263	0.0271262	0.483303	0.00278015	0.1155	0.0228362	0.286546	DCLow & ATSCLow	0
ADR_ACTGCAAAGAATCGAT-1	ADR	9.88699	-15.5613	0.771327	0.0439768	0.895987	0.00352471	0.146433	0.0267184	0.404063	DCLow & ATSCLow	0.759529
ADR_ACTGCAAAGCCAACCC-1	ADR	3.26979	6.09443	0.550456	0.027309	0.48778	0.000826531	0.0343379	0.0239343	0.319786	DCLow & ATSCLow	0
ADR_ACTGCAAAGGTAGCAC-1	ADR	15.294	-3.87495	0.601166	0.0291056	0.531781	0.00562861	0.233838	0.0351328	0.658772	DCLow & ATSCLow	0.903337
ADR_ACTGCAAAGTATGAGT-1	ADR	-9.16929	31.8026	1.10414	0.0272144	0.485464	0.00127737	0.0530677	0.015216	0.0558775	DCLow & ATSCLow	0
ADR_ACTGCAACACTTCAAG-1	ADR	-7.25412	4.45038	0.674614	0.0029881	0	0.00206291	0.0857029	0.0218158	0.255656	DCLow & ATSCLow	0
ADR_ACTGCAACATGGATCT-1	ADR	-2.8964	25.5142	0.675044	0.0112338	0.0940853	0	0	0.0157906	0.07327	DCLow & ATSCLow	0
ADR_ACTGTCCGTACCTTCC-1	ADR	-15.1466	18.4879	0.937284	0.0280781	0.506616	0	0	0.0141379	0.0232415	DCLow & ATSCLow	0.53701
ADR_ACTGTCCGTGCACAAG-1	ADR	-0.0847345	10.5728	0.588599	0.0234762	0.393911	0.00494552	0.20546	0.0212944	0.239875	DCLow & ATSCLow	0.903337
ADR_ACTGTCCTCCGTAATG-1	ADR	20.0864	4.08866	0.953294	0.0289354	0.527613	0.00257522	0.106987	0.0225367	0.27748	DCLow & ATSCLow	0.816738
ADR_ACTGTGAAGATGAATC-1	ADR	-18.6118	33.8924	1.01179	0.0272144	0.485464	0.00478841	0.198933	0.0161677	0.0846859	DCLow & ATSCLow	0.903337
ADR_ACTGTGAAGTTGCGAG-1	ADR	3.34789	11.0458	0.815674	0.0313814	0.587516	0.00198094	0.0822975	0.021097	0.233899	DCLow & ATSCLow	0
ADR_ACTGTGACACTTGTGA-1	ADR	17.3385	13.0899	0.898051	0.017853	0.256195	0	0	0.0303899	0.5152	DCLow & ATSCLow	0.741184
ADR_ACTGTGAGTCGTATGT-1	ADR	4.65125	6.94354	0.731976	0.0156529	0.202313	0	0	0.0166247	0.0985193	DCLow & ATSCLow	0
ADR_ACTTAGGGTGCCTGAC-1	ADR	15.5776	11.5102	1.0782	0.0177143	0.252798	0.000717238	0.0297974	0.0217337	0.253171	DCLow & ATSCLow	0
ADR_ACTTAGGGTGGCACTC-1	ADR	-7.8167	26.84	1.24008	0.0143479	0.170354	0.00228833	0.0950678	0.0162454	0.0870362	DCLow & ATSCLow	0
ADR_ACTTAGGTCGTCCTCA-1	ADR	7.53194	-6.07293	0.441057	0.00574296	0	0.0076437	0.317555	0.0193467	0.180915	DCLow & ATSCLow	0
ADR_ACTTAGGTCTGAGCAT-1	ADR	32.1148	-12.7314	1.19958	0.0392677	0.780658	0.0043649	0.181338	0.0376662	0.73546	DCLow & ATSCLow	0
ADR_ACTTATCAGGTCGTCC-1	ADR	24.6617	1.60101	1.24008	0.041222	0.828519	0.00450835	0.187298	0.0299262	0.501165	DCLow & ATSCLow	0.78561
ADR_ACTTATCCAAACGAGC-1	ADR	2.51951	-14.643	0.55121	0.0246991	0.423863	0.00581987	0.241784	0.0233021	0.300648	DCLow & ATSCLow	0
ADR_ACTTATCCACGACAAG-1	ADR	0.88522	0.127939	0.514681	0.0331402	0.630591	0.0216606	0.899881	0.0371494	0.719813	DCLow & ATSCLow	0
ADR_ACTTATCCACGTCATA-1	ADR	-4.57131	31.6089	1.1215	0.0162013	0.215745	0	0	0.0191847	0.176013	DCLow & ATSCLow	0.833336
ADR_ACTTATCGTCTTCCGT-1	ADR	-14.6255	18.3734	0.561588	0.00278638	0	0	0	0.0137962	0.0129	DCLow & ATSCLow	0.580347
ADR_ACTTATCTCACTTATC-1	ADR	1.04543	-6.58264	0.720171	0.0395262	0.786988	0.00484306	0.201203	0.0371959	0.721224	DCLow & ATSCLow	0.60421
ADR_ACTTCCGAGACTCGAG-1	ADR	5.52065	1.4587	0.151821	0.0218749	0.354696	0.0208272	0.865259	0.0230669	0.29353	DCLow & ATSCLow	0
ADR_ACTTCCGAGAGTTGCG-1	ADR	5.74689	14.7119	0.178748	0.0292759	0.53595	0.00457666	0.190136	0.0184394	0.15345	DCLow & ATSCLow	0
ADR_ACTTCCGAGGATTCAA-1	ADR	-10.6904	33.5283	0.97817	0.0236022	0.396999	0	0	0.0234663	0.305617	DCLow & ATSCLow	0.546911
ADR_ACTTCCGCATCTAGAC-1	ADR	32.2024	-7.55239	1.24008	0.0476521	0.985997	0.00717921	0.298258	0.0333847	0.605856	DCLow & ATSCLow	0.903337
ADR_ACTTCCGGTTGGAGAC-1	ADR	30.2613	12.5532	0.767906	0.0391669	0.778188	0.00796475	0.330893	0.0274838	0.42723	DCLow & ATSCLow	0
ADR_ACTTCGCGTATCGTAC-1	ADR	2.54889	2.78672	0.648447	0.0220578	0.359173	0	0	0.0260795	0.384723	DCLow & ATSCLow	0
ADR_ACTTCGCGTGGATACG-1	ADR	22.033	9.26642	1.24008	0.0237094	0.399623	0	0	0.0210127	0.231347	DCLow & ATSCLow	0.903337
ADR_ACTTTCAGTGTACAGG-1	ADR	13.0851	17.464	0.890451	0.018931	0.282596	0.000539636	0.022419	0.0141822	0.0245845	DCLow & ATSCLow	0
ADR_ACTTTGTCAAGCAGGT-1	ADR	-17.15	27.0467	0.739885	0.0107988	0.0834324	0	0	0.0164406	0.0929457	DCLow & ATSCLow	0
ADR_AGAAATGCACCGTGAC-1	ADR	17.3488	-0.160864	0.378056	0.0304358	0.564358	0.00730899	0.303649	0.0325262	0.579868	DCLow & ATSCLow	0
ADR_AGAAATGGTCCCACGA-1	ADR	-4.47905	13.3984	0.778969	0.00746396	0.00176004	0.00262987	0.109257	0.0186235	0.159024	DCLow & ATSCLow	0
ADR_AGAAATGTCATAGAGA-1	ADR	17.4321	17.7301	1.24008	0.0324783	0.61438	0.00341542	0.141892	0.0305696	0.520639	DCLow & ATSCLow	0
ADR_AGAACAACAGCTGGTC-1	ADR	17.3499	12.0456	0.935216	0.0175567	0.248939	0.000935824	0.0388785	0.0253386	0.362294	DCLow & ATSCLow	0.27508
ADR_AGAACAACATCAGCGC-1	ADR	5.21013	-6.87099	1.24008	0.0246361	0.422319	0.0124389	0.516772	0.0260307	0.383245	DCLow & ATSCLow	0.903337
ADR_AGAACAATCAGCCTCT-1	ADR	3.54447	16.5962	1.24008	0.0176449	0.2511	0.00663274	0.275555	0.0183639	0.151167	DCLow & ATSCLow	0
ADR_AGAACAATCCTAGCCT-1	ADR	-16.6853	32.1434	0.994141	0.0158042	0.206018	0.000437173	0.0181622	0.0174411	0.123231	DCLow & ATSCLow	0
ADR_AGAACCTCAAGTGTCT-1	ADR	-1.2782	0.312781	0.785497	0.0245794	0.420929	0.00576522	0.239514	0.0218002	0.255186	DCLow & ATSCLow	0
ADR_AGAACCTGTACAACGG-1	ADR	-9.83094	18.7337	0.639875	0.0226692	0.374149	0.000375696	0.0156082	0.0170972	0.112823	DCLow & ATSCLow	0
ADR_AGAACCTGTTCAATCG-1	ADR	-21.7279	11.402	0.611459	0.0146064	0.176684	0.0101916	0.423407	0.017115	0.11336	DCLow & ATSCLow	0
ADR_AGAACCTTCACGGAGA-1	ADR	8.93709	5.13756	0.766099	0.032825	0.622871	0.00113392	0.0471083	0.02322	0.298163	DCLow & ATSCLow	0
ADR_AGAAGTAAGCTGGTGA-1	ADR	-21.6398	16.5944	0.41288	0.00729375	0	0.00624338	0.259379	0.0107326	0	DCLow & ATSCLow	0.540938
ADR_AGACAAAAGGGAACAA-1	ADR	-4.52999	13.0969	0.67321	0.018414	0.269936	0.00444004	0.18446	0.0140846	0.0216298	DCLow & ATSCLow	0
ADR_AGACAAAAGGTCGAGT-1	ADR	0.467412	-8.827	0.692749	0.0197442	0.302512	0.00821066	0.341109	0.0304098	0.515804	DCLow & ATSCLow	0
ADR_AGACAAACAGAGGTTG-1	ADR	-2.08874	17.1936	0.263802	0.0213328	0.341418	0.005936	0.246609	0.0154223	0.0621227	DCLow & ATSCLow	0.862832
ADR_AGACAAACAGCCTTCT-1	ADR	-13.1123	16.654	0.509717	0.0061212	0	0.00573107	0.238095	0.0199501	0.199181	DCLow & ATSCLow	0.292142
ADR_AGACAAAGTAAGTTGA-1	ADR	7.57801	-0.219791	0.473128	0.0326422	0.618394	0	0	0.0278254	0.437572	DCLow & ATSCLow	0.903337
ADR_AGACAAAGTATCGATC-1	ADR	36.7054	4.75283	1.11314	0.0538994	1	0.025035	1	0.0435273	0.912876	DCHigh & ATSCHigh	0
ADR_AGACACTAGACCATGG-1	ADR	29.1042	13.0451	0.795751	0.048314	1	7.51392e-05	0.00312	0.0271665	0.417628	DCLow & ATSCLow	0
ADR_AGACACTAGGCGAAGG-1	ADR	-10.7656	14.2394	0.651409	0.0160689	0.212503	0.00162574	0.0675407	0.0111164	0	DCLow & ATSCLow	0
ADR_AGACACTCAGCTAACT-1	ADR	-1.43047	28.3553	1.24008	0.0201413	0.312238	0.000956317	0.0397298	0.0151339	0.0533929	DCLow & ATSCLow	0.903337
ADR_AGACACTCAGTCAACT-1	ADR	-2.35864	4.78615	0.313602	0.00964515	0.055179	0.00523925	0.217663	0.0127514	0	DCLow & ATSCLow	0.564982
ADR_AGACACTGTATTGAGA-1	ADR	20.6455	-10.0316	0.760494	0.0387193	0.767226	0.000881178	0.0366082	0.0238678	0.317772	DCLow & ATSCLow	0
ADR_AGACACTGTGAGAGGG-1	ADR	23.9877	4.43523	1.24008	0.0443992	0.906332	9.56317e-05	0.00397167	0.0290389	0.474304	DCLow & ATSCLow	0.903337
ADR_AGACACTTCAGAGCGA-1	ADR	31.2025	4.53023	0.999472	0.0352647	0.68262	0	0	0.0245732	0.339126	DCLow & ATSCLow	0
ADR_AGACACTTCGACATCA-1	ADR	26.3408	6.03022	1.08089	0.0268299	0.476046	0.00534171	0.221919	0.0237502	0.314213	DCLow & ATSCLow	0
ADR_AGACAGGAGGCAGGTT-1	ADR	-6.29582	19.413	0.363247	0.0120028	0.112921	0.000730899	0.0303649	0.019411	0.182863	DCLow & ATSCLow	0
ADR_AGACAGGGTCAAGCCC-1	ADR	35.5926	-5.28665	1.24008	0.0336004	0.641861	0	0	0.0345139	0.640036	DCLow & ATSCLow	0
ADR_AGACCATAGAAATTGC-1	ADR	12.0826	-18.3715	0.995143	0.0312238	0.583656	0.000539636	0.022419	0.0239366	0.319854	DCLow & ATSCLow	0
ADR_AGACCATCAGCACACC-1	ADR	27.9407	-3.92982	0.530284	0.0499593	1	0.00437173	0.181622	0.0316167	0.552335	DCLow & ATSCLow	0.845284
ADR_AGACCCGAGTCCCTAA-1	ADR	3.11366	-14.0479	0.409559	0.0233123	0.389897	0.0159842	0.664056	0.0332073	0.600483	DCLow & ATSCLow	0.80398
ADR_AGACCCGTCTTTACAC-1	ADR	-17.4144	26.2496	0.874837	0.0146316	0.177302	0	0	0.0131817	0	DCLow & ATSCLow	0
ADR_AGACTCAAGTTTGCTG-1	ADR	35.232	7.23771	0.68247	0.04143	0.833614	0.00944704	0.392474	0.0319139	0.561334	DCLow & ATSCLow	0.382023
ADR_AGACTCACATCATCCC-1	ADR	-9.59353	19.8782	0.341073	0.025298	0.43853	0.00577206	0.239798	0.0224857	0.275936	DCLow & ATSCLow	0.656254
ADR_AGACTCAGTCCTGGGT-1	ADR	2.23047	-9.07302	0.323077	0.0159807	0.210341	0.00806722	0.33515	0.0250613	0.3539	DCLow & ATSCLow	0.903337
ADR_AGACTCATCTGAATGC-1	ADR	-5.8346	1.16627	0.593373	0.000920387	0	0.000580621	0.0241217	0.0206134	0.219259	DCLow & ATSCLow	0
ADR_AGAGAATGTCGCACGT-1	ADR	5.50066	17.1897	0.74322	0.00959471	0.0539439	0.00703576	0.292298	0.0230536	0.293127	DCLow & ATSCLow	0.860779
ADR_AGAGAATGTTCCTAGA-1	ADR	19.102	8.4397	0.987853	0.0351512	0.679841	0	0	0.0282314	0.449861	DCLow & ATSCLow	0
ADR_AGAGAATGTTCGAACT-1	ADR	31.7764	-12.9559	0.64596	0.0234951	0.394374	0.0105468	0.438163	0.0426909	0.88756	DCLow & ATSCLow	0
ADR_AGAGAATTCTTGGTCC-1	ADR	-21.3989	31.7142	0.832224	0.0152305	0.191969	0	0	0.0235905	0.309378	DCLow & ATSCLow	0.66632
ADR_AGAGAGCAGATCCCAT-1	ADR	-9.77502	18.3247	0.721965	0.00591947	0	0	0	0.0145926	0.0370077	DCLow & ATSCLow	0.539503
ADR_AGAGAGCAGCCTCGTG-1	ADR	23.8166	-2.02311	1.04098	0.0471856	0.974572	0.0157041	0.652421	0.0303233	0.513185	DCLow & ATSCLow	0
ADR_AGAGAGCAGGTCGTCC-1	ADR	32.3407	13.2981	1.1774	0.0463219	0.953421	0	0	0.0308557	0.529302	DCLow & ATSCLow	0
ADR_AGAGAGCAGTAGACAT-1	ADR	22.0917	1.07302	0.986733	0.0273973	0.489941	0.000751392	0.0312163	0.0293628	0.484108	DCLow & ATSCLow	0
ADR_AGAGAGCCATTCATCT-1	ADR	-6.29666	16.137	0.832592	0.0109879	0.0880641	0.000928993	0.0385947	0.0195619	0.187429	DCLow & ATSCLow	0.697678
ADR_AGAGAGCGTAGCTGCC-1	ADR	3.58622	11.504	0.583643	0.0134339	0.147967	0	0	0.020152	0.205292	DCLow & ATSCLow	0.798294
ADR_AGAGAGCGTTATGTGC-1	ADR	6.49994	15.3625	1.01863	0.0229908	0.382023	0	0	0.0266918	0.403257	DCLow & ATSCLow	0
ADR_AGAGAGCGTTCAATCG-1	ADR	13.5476	17.5909	0.673231	0.022789	0.377082	0.00468595	0.194676	0.0310399	0.534876	DCLow & ATSCLow	0
ADR_AGAGAGCTCCTTCTTC-1	ADR	11.7429	11.5416	1.08323	0.0162076	0.215899	0	0	0.0182242	0.146936	DCLow & ATSCLow	0
ADR_AGAGCAGAGTCTGTAC-1	ADR	-8.34237	17.7932	0.849301	0.0172919	0.242454	0.00187848	0.0780407	0.0190539	0.172051	DCLow & ATSCLow	0
ADR_AGAGCAGCATGAAGGC-1	ADR	-8.46392	13.8225	0.678583	0.0177143	0.252798	0.00286895	0.119189	0.0204559	0.214492	DCLow & ATSCLow	0.749679
ADR_AGAGCAGTCGTAGTGT-1	ADR	-2.76703	-0.646606	0.222892	0.0161572	0.214664	0.00530756	0.220501	0.0261727	0.387543	DCLow & ATSCLow	0
ADR_AGAGCCCAGAGTTCGG-1	ADR	2.82498	10.4101	1.0148	0.0175315	0.248321	0.0028143	0.116919	0.0205025	0.215902	DCLow & ATSCLow	0
ADR_AGAGCCCAGATAACGT-1	ADR	-14.5596	24.1429	0.946155	0.0110446	0.0894536	0	0	0.0124719	0	DCLow & ATSCLow	0
ADR_AGAGCCCAGGCAGGGA-1	ADR	17.6552	20.1369	0.695642	0.019574	0.298343	0.00722702	0.300244	0.0210482	0.232421	DCLow & ATSCLow	0.82942
ADR_AGAGCCCAGGCATCGA-1	ADR	-4.6486	27.5648	1.09995	0.0103764	0.0730883	0.00571058	0.237244	0.0339571	0.623181	DCLow & ATSCLow	0.888987
ADR_AGAGCCCAGTTGCATC-1	ADR	20.5807	11.241	1.24008	0.0320559	0.604036	0.000785546	0.0326352	0.0243758	0.33315	DCLow & ATSCLow	0.903337
ADR_AGAGCCCGTTAGTTCG-1	ADR	32.1873	13.6836	1.18933	0.0280403	0.505689	0.00173503	0.0720813	0.0327059	0.585307	DCLow & ATSCLow	0.903337
ADR_AGAGCCCTCTACTGCC-1	ADR	21.1372	4.38315	1.23142	0.0250963	0.433589	0.000368865	0.0153244	0.0306827	0.524064	DCLow & ATSCLow	0.903337
ADR_AGAGCCCTCTAGGCCG-1	ADR	28.9563	9.23608	0.870646	0.0219695	0.357012	0	0	0.0213676	0.242091	DCLow & ATSCLow	0.504689
ADR_AGATAGAAGGAACGAA-1	ADR	34.7664	11.3541	1.21184	0.0429493	0.870822	0.00541685	0.225041	0.0337219	0.616063	DCLow & ATSCLow	0
ADR_AGATAGAGTTACGATC-1	ADR	-1.78417	6.51663	0.634692	0.0106097	0.0788007	0.00386625	0.160622	0.0184416	0.153517	DCLow & ATSCLow	0.691949
ADR_AGATAGAGTTGTTGCA-1	ADR	-2.57711	2.22085	0.411411	0.0100927	0.0661407	0.00321049	0.133379	0.0193378	0.180647	DCLow & ATSCLow	0
ADR_AGATCCAGTGCAATAA-1	ADR	-21.4085	29.2687	0.88126	0.0133582	0.146115	0	0	0.0108879	0	DCLow & ATSCLow	0.572054
ADR_AGATCGTAGGAGGTTC-1	ADR	6.44675	7.72308	0.510445	0.0340165	0.652051	0.00389358	0.161757	0.0245577	0.338656	DCLow & ATSCLow	0.850741
ADR_AGATCGTAGGCATTTC-1	ADR	4.2766	16.2307	1.00956	0.0153755	0.19552	0.0060248	0.250298	0.0165337	0.095766	DCLow & ATSCLow	0
ADR_AGATCGTAGGTCCTGC-1	ADR	-22.3311	24.9603	0.649143	0.0153062	0.193821	0	0	0.0167622	0.102683	DCLow & ATSCLow	0
ADR_AGATCGTAGTATCTGC-1	ADR	6.998	20.5965	1.24008	0.00821413	0.0201325	0.00736364	0.30592	0.0161411	0.0838801	DCLow & ATSCLow	0.903337
ADR_AGATCGTCAAATGGAT-1	ADR	-8.75335	34.2423	0.926733	0.0174873	0.24724	2.73233e-05	0.00113417	0.0192757	0.178766	DCLow & ATSCLow	0
ADR_AGATCGTTCAACCTCC-1	ADR	8.99889	4.41216	0.734371	0.0159807	0.210341	0.00625704	0.259947	0.0251323	0.356049	DCLow & ATSCLow	0
ADR_AGATCGTTCACTGGTA-1	ADR	2.62558	2.49758	1.08179	0.022581	0.371987	0.00391407	0.162609	0.0271	0.415613	DCLow & ATSCLow	0
ADR_AGATCGTTCCCGTTGT-1	ADR	-12.7498	6.73763	0.730941	0.0205007	0.321039	0.00040985	0.0170271	0.0191892	0.176147	DCLow & ATSCLow	0.354659
ADR_AGATGAAAGCCATCCG-1	ADR	-6.95395	21.2076	0.700083	0.00192903	0	0.000403019	0.0167433	0.0186812	0.16077	DCLow & ATSCLow	0
ADR_AGATGAACAAAGACTA-1	ADR	8.98314	-16.1047	1.24008	0.035832	0.696515	0.00962465	0.399852	0.0294959	0.488138	DCLow & ATSCLow	0
ADR_AGATGAACAGGAACCA-1	ADR	31.9218	1.34368	1.18818	0.0478916	0.991864	0.00260938	0.108406	0.0325062	0.579263	DCLow & ATSCLow	0
ADR_AGATGAAGTCGTACTA-1	ADR	-8.54443	33.7037	0.996118	0.00907148	0.0411295	0.00435124	0.180771	0.0163718	0.0908639	DCLow & ATSCLow	0.903337
ADR_AGATGAAGTTCAAACC-1	ADR	25.7937	3.9187	0.985703	0.0269812	0.479752	0.0142833	0.593394	0.0257068	0.373441	DCLow & ATSCLow	0.685535
ADR_AGATGAATCTGGTTGA-1	ADR	-7.62448	5.86336	0.474858	0.0120974	0.115237	0.00334028	0.138771	0.0184615	0.154121	DCLow & ATSCLow	0.654429
ADR_AGATGAATCTGTTGGA-1	ADR	34.6415	7.37835	1.23483	0.0293515	0.537802	0	0	0.0264167	0.39493	DCLow & ATSCLow	0.70797
ADR_AGATGCTAGAGCCTGA-1	ADR	-11.5536	9.09215	0.988355	0.0235329	0.3953	0	0	0.0193689	0.181587	DCLow & ATSCLow	0
ADR_AGATGCTAGCGCGTTC-1	ADR	9.83395	-4.19689	0.368627	0.0167624	0.229485	0.00745244	0.309609	0.0297954	0.497203	DCLow & ATSCLow	0
ADR_AGATGCTAGGCTGAAC-1	ADR	5.38583	12.9574	0.813619	0.0163526	0.21945	0.00484989	0.201487	0.0260418	0.383581	DCLow & ATSCLow	0
ADR_AGATGCTCAGACACCC-1	ADR	6.34737	-0.161038	0.569818	0.0143858	0.17128	0.00649612	0.269879	0.0246354	0.341007	DCLow & ATSCLow	0
ADR_AGATGCTCAGGCATTT-1	ADR	-21.3689	11.7038	0.435142	0.00143101	0	0	0	0.0112118	0	DCLow & ATSCLow	0
ADR_AGATGCTGTACAAGTA-1	ADR	-16.8735	21.2617	0.852227	0.014121	0.164796	0.0103829	0.431353	0.0176252	0.128805	DCLow & ATSCLow	0
ADR_AGATGCTGTCTGTTAG-1	ADR	0.879451	2.91557	1.15295	0.0181808	0.264223	0.0109293	0.454055	0.020975	0.230205	DCLow & ATSCLow	0
ADR_AGATGCTGTTGGCCGT-1	ADR	-6.41663	19.5248	0.659479	0.00827087	0.021522	0	0	0.0156575	0.0692409	DCLow & ATSCLow	0
ADR_AGATGCTTCGTAGTGT-1	ADR	-8.91761	17.5102	0.473154	0.00802501	0.0155007	0	0	0.0125184	0	DCLow & ATSCLow	0
ADR_AGCATCAAGGGCTTCC-1	ADR	8.92071	7.89075	1.10721	0.0208411	0.329376	0.00176919	0.0735002	0.0305163	0.519028	DCLow & ATSCLow	0
ADR_AGCATCAGTCGCAACC-1	ADR	-26.2491	12.1426	0.290805	0.00556014	0	0.000143448	0.0059595	0.0223704	0.272444	DCLow & ATSCLow	0
ADR_AGCCAATAGGTACATA-1	ADR	8.12139	3.9295	0.793662	0.0220199	0.358247	0.00640049	0.265906	0.0289257	0.470879	DCLow & ATSCLow	0.713288
ADR_AGCCAATCAGGCATTT-1	ADR	12.1722	2.25177	0	0.0252413	0.43714	0.00655077	0.272149	0.0368277	0.710076	DCLow & ATSCLow	0
ADR_AGCCAATGTCAAAGTA-1	ADR	-7.30391	24.1066	0.770119	0.00540254	0	0	0	0.0156619	0.0693752	DCLow & ATSCLow	0.48462
ADR_AGCCAATGTCGTACAT-1	ADR	-4.83727	32.2215	0.924685	0.0200783	0.310695	0.00024591	0.0102162	0.0204869	0.215432	DCLow & ATSCLow	0
ADR_AGCCAATTCTTTCTAG-1	ADR	-5.03852	-0.860844	0.367031	0.0154196	0.1966	0.00407118	0.169136	0.0197637	0.19354	DCLow & ATSCLow	0
ADR_AGCCACGAGAGGTCAC-1	ADR	-22.0523	9.43561	0.830953	0.00730005	0	0.00235664	0.0979057	0.0103976	0	DCLow & ATSCLow	0.458543
ADR_AGCCACGCACGGCTAC-1	ADR	-8.2666	13.2945	0.849288	0.0168569	0.231801	0.00457666	0.190136	0.0185702	0.157412	DCLow & ATSCLow	0
ADR_AGCCACGCATCGGATT-1	ADR	-4.63581	3.02916	0.74033	0.00934886	0.0479227	0	0	0.01806	0.141967	DCLow & ATSCLow	0
ADR_AGCCACGTCCTCTTTC-1	ADR	8.59131	-8.96567	1.00342	0.0298747	0.550617	0.0178968	0.743516	0.0259997	0.382305	DCLow & ATSCLow	0
ADR_AGCCACGTCGGCTCTT-1	ADR	9.89988	0.216958	0	0.0124063	0.122802	0.00551248	0.229014	0.0324818	0.578525	DCLow & ATSCLow	0
ADR_AGCCAGCAGCTGCCTG-1	ADR	13.0787	7.88854	0.880574	0.00591317	0	0.00679668	0.282366	0.0205624	0.217715	DCLow & ATSCLow	0.479808
ADR_AGCCAGCAGGGCTAAC-1	ADR	-18.2621	13.7331	0.421677	0.00520081	0	0	0	0.00941046	0	DCLow & ATSCLow	0
ADR_AGCCAGCCACCAGCCA-1	ADR	29.4961	-9.54243	1.24008	0.0179791	0.259283	0.0141945	0.589704	0.0395009	0.790995	DCLow & ATSCLow	0
ADR_AGCCAGCCACGCGGTT-1	ADR	12.1041	-15.8013	0.611692	0.0272523	0.486391	0.00309437	0.128554	0.0266985	0.403458	DCLow & ATSCLow	0
ADR_AGCCAGCGTGCTGCAC-1	ADR	-15.2352	13.0241	0.182705	0.00786111	0.0114866	0.00107927	0.044838	0.0168199	0.104429	DCLow & ATSCLow	0
ADR_AGCCAGCTCGGTCGGT-1	ADR	-42.726	1.32148	0.800445	0.0108429	0.0845131	4.0985e-05	0.00170333	0.0131707	0	DCLow & ATSCLow	0
ADR_AGCCAGCTCGTCTCAC-1	ADR	30.8071	11.7156	0.912436	0.0421991	0.852449	0.0105058	0.436461	0.0238722	0.317906	DCLow & ATSCLow	0
ADR_AGCGATTCACAATGTC-1	ADR	-5.58958	20.2772	0.765933	0.0103827	0.0732426	0	0	0.0176784	0.130417	DCLow & ATSCLow	0
ADR_AGCGATTCAGATCACT-1	ADR	-22.5623	22.4911	1.10077	0.0144488	0.172824	0	0	0.0238389	0.316899	DCLow & ATSCLow	0
ADR_AGCGATTGTAGACGTG-1	ADR	-8.54452	13.8692	0.553345	0.00839695	0.0246098	0.0045425	0.188717	0.0174433	0.123299	DCLow & ATSCLow	0
ADR_AGCGATTGTCTGCCTT-1	ADR	22.5094	2.0748	1.24008	0.0528088	1	0	0	0.0284554	0.456643	DCLow & ATSCLow	0
ADR_AGCGATTTCAGACCGC-1	ADR	22.2396	-5.41958	1.13172	0.0370865	0.727239	0.0156973	0.652137	0.0348932	0.651519	DCLow & ATSCLow	0.903337
ADR_AGCGATTTCTAGTGAC-1	ADR	11.0905	20.1654	0.824925	0.0262436	0.461688	0	0	0.024693	0.342753	DCLow & ATSCLow	0
ADR_AGCGCCAAGTCTACCA-1	ADR	1.79064	-1.01309	0.814441	0.0163274	0.218832	0	0	0.0234396	0.304811	DCLow & ATSCLow	0.675857
ADR_AGCGCCACAGACGGAT-1	ADR	-1.73172	19.0861	0.597134	0.0147703	0.180698	0.0101233	0.420569	0.0151916	0.0551388	DCLow & ATSCLow	0
ADR_AGCGCCACATTCTTCA-1	ADR	5.80549	-2.72715	0.486823	0.0252098	0.436368	0.00299191	0.124298	0.0238611	0.31757	DCLow & ATSCLow	0.675288
ADR_AGCGCCAGTTAGGCCC-1	ADR	-9.05788	2.84361	1.07862	0.0246865	0.423554	0.00243178	0.101027	0.0240098	0.32207	DCLow & ATSCLow	0
ADR_AGCGCCATCCTTCAGC-1	ADR	6.95144	23.7166	0.74901	0.012047	0.114002	0.00206974	0.0859867	0.028664	0.462955	DCLow & ATSCLow	0.441872
ADR_AGCGCTGAGCGTCAGA-1	ADR	-15.4501	15.6798	1.14365	0.0131817	0.141792	0.00877079	0.364379	0.0192713	0.178632	DCLow & ATSCLow	0
ADR_AGCGCTGAGGCTTCCG-1	ADR	5.96293	3.42321	0.479684	0.024882	0.42834	0.00988422	0.410636	0.0338018	0.61848	DCLow & ATSCLow	0
ADR_AGCGCTGCACGTACAT-1	ADR	-0.611895	1.05945	0.402998	0.0366137	0.71566	0.0130879	0.543731	0.0387311	0.767693	DCLow & ATSCLow	0
ADR_AGCGTATAGGCTCTAT-1	ADR	22.3524	16.1173	0.622846	0.0319425	0.601257	0.00882544	0.36665	0.0253386	0.362294	DCLow & ATSCLow	0
ADR_AGCGTATCAGATTTCG-1	ADR	12.4162	8.55933	0.445745	0.0204376	0.319495	0.00235664	0.0979057	0.0249237	0.349736	DCLow & ATSCLow	0
ADR_AGCGTATCATCGTTCC-1	ADR	-12.6454	18.0233	0.930659	0.0150162	0.186719	0.00265719	0.110392	0.0159348	0.0776349	DCLow & ATSCLow	0
ADR_AGCGTATGTTGGACTT-1	ADR	10.1135	16.8126	1.11718	0.0315453	0.59153	0.0125892	0.523015	0.0200078	0.200927	DCLow & ATSCLow	0
ADR_AGCGTATGTTGTAGCT-1	ADR	26.9884	-9.75304	0.653154	0.0436868	0.888885	0.00113392	0.0471083	0.0374	0.727402	DCLow & ATSCLow	0
ADR_AGCGTATTCAGGACAG-1	ADR	32.7481	-0.560066	1.09659	0.0460887	0.947708	0.00390724	0.162325	0.020691	0.22161	DCLow & ATSCLow	0
ADR_AGCTACAAGGTAGGCT-1	ADR	4.0019	3.37083	0.754536	0.0316399	0.593846	0.0122545	0.509109	0.0348866	0.651318	DCLow & ATSCLow	0
ADR_AGCTACACACTGGATT-1	ADR	3.01111	17.8625	0.686594	0.0166867	0.227633	0	0	0.0182863	0.148816	DCLow & ATSCLow	0
ADR_AGCTACAGTACCAATC-1	ADR	-14.8964	27.7855	1.00416	0.00855455	0.0284695	0	0	0.0113871	0	DCLow & ATSCLow	0
ADR_AGCTACATCCAACCGG-1	ADR	30.2888	10.4874	0.545673	0.0327872	0.621945	0.0114621	0.47619	0.0386423	0.765007	DCLow & ATSCLow	0
ADR_AGCTCAAAGACGACTG-1	ADR	18.4484	-1.21605	0.813456	0.024737	0.424789	0.00770518	0.320109	0.0227164	0.28292	DCLow & ATSCLow	0
ADR_AGCTCAACACACGCCA-1	ADR	28.7886	-2.95005	1.24008	0.0237598	0.400858	0.00895522	0.372042	0.0318895	0.560595	DCLow & ATSCLow	0
ADR_AGCTCAACACGCACCA-1	ADR	-18.6418	6.19647	0.703758	0.0101306	0.067067	0.0033676	0.139906	0.0193955	0.182393	DCLow & ATSCLow	0
ADR_AGCTCAACACTAGTAC-1	ADR	2.65653	-7.11248	0.597603	0.00807545	0.0167359	0.00995253	0.413474	0.0258111	0.376597	DCLow & ATSCLow	0.568778
ADR_AGCTCAACAGGCACTC-1	ADR	12.2477	8.80384	1.24008	0.0108177	0.0838956	0.00439223	0.182473	0.0191781	0.175812	DCLow & ATSCLow	0
ADR_AGCTTCCAGATACCAA-1	ADR	13.895	9.00348	0.378266	0.0242831	0.413673	0	0	0.023941	0.319988	DCLow & ATSCLow	0
ADR_AGCTTCCCAAAGGAGA-1	ADR	-8.83378	24.0769	0.365654	0.0180547	0.261135	0.00150278	0.0624326	0.0231579	0.296283	DCLow & ATSCLow	0.557418
ADR_AGCTTCCCACCTGAAT-1	ADR	-24.4161	9.59985	0.614748	0.00648683	0	0	0	0.0172481	0.117389	DCLow & ATSCLow	0
ADR_AGCTTCCTCTCATTTG-1	ADR	9.88892	-7.92286	0.469973	0.0225053	0.370135	0.0120359	0.500028	0.0328257	0.588933	DCLow & ATSCLow	0
ADR_AGGAAATAGGAAACGA-1	ADR	2.93627	15.9347	0.507157	0.00907148	0.0411295	0.00920796	0.382542	0.0256536	0.37183	DCLow & ATSCLow	0
ADR_AGGAAATAGTCATCCA-1	ADR	12.071	14.5631	1.24008	0.0327305	0.620555	0	0	0.0189895	0.170104	DCLow & ATSCLow	0
ADR_AGGAAATCATATCGGT-1	ADR	25.2366	-6.76296	1.24008	0.0307825	0.572849	0	0	0.0248505	0.34752	DCLow & ATSCLow	0
ADR_AGGAATAAGCGTGAGT-1	ADR	7.67801	-17.1399	0.759063	0.0343569	0.660388	0.0140988	0.585731	0.0409384	0.83451	DCLow & ATSCLow	0
ADR_AGGAATATCCATTTCA-1	ADR	-0.0115018	2.40286	0.772283	0.0149342	0.184712	0	0	0.011458	0	DCLow & ATSCLow	0
ADR_AGGACGACATGACTAC-1	ADR	18.3626	-6.17606	1.24008	0.00642379	0	0.00513679	0.213406	0.0276723	0.432938	DCLow & ATSCLow	0
ADR_AGGACGACATTAAGCC-1	ADR	16.4926	1.75217	0.849512	0.00839065	0.0244554	0.00215854	0.0896759	0.0265809	0.399899	DCLow & ATSCLow	0
ADR_AGGACGAGTACAGAGC-1	ADR	-22.6511	8.06768	0.532047	0.0102945	0.0710812	0.00422146	0.175379	0.0175764	0.127328	DCLow & ATSCLow	0.49931
ADR_AGGACGAGTAGGAAAG-1	ADR	-10.4373	20.8151	0.143641	0.00652466	0	4.78158e-05	0.00198583	0.0115778	0	DCLow & ATSCLow	0
ADR_AGGACGAGTATCAAGA-1	ADR	-13.2198	15.572	0.398739	0.00811327	0.0176622	0.00141398	0.0587434	0.0165382	0.0959003	DCLow & ATSCLow	0
ADR_AGGACGAGTGATCGTT-1	ADR	-23.9947	6.21568	0.247761	0.0100108	0.0641336	0.00331295	0.137636	0.0144263	0.0319713	DCLow & ATSCLow	0
ADR_AGGACGATCCGACATA-1	ADR	-18.2977	8.91443	0.591703	0.00324027	0	0.00332662	0.138203	0.0111408	0	DCLow & ATSCLow	0
ADR_AGGACTTAGAGCTTTC-1	ADR	0.498466	-12.2513	0.329514	0.022083	0.359791	0.00412582	0.171406	0.0315745	0.551059	DCLow & ATSCLow	0
ADR_AGGACTTAGGAGAGTA-1	ADR	15.8982	17.6738	1.17291	0.0329889	0.626885	0.00342908	0.14246	0.0221042	0.264386	DCLow & ATSCLow	0
ADR_AGGACTTAGGCATCGA-1	ADR	20.2381	1.31983	0.618726	0.0421045	0.850134	0.00640049	0.265906	0.0200122	0.201061	DCLow & ATSCLow	0
ADR_AGGACTTGTGTTGATC-1	ADR	35.7263	9.5986	1.24008	0.0330141	0.627503	0.0164145	0.681934	0.0264966	0.397347	DCLow & ATSCLow	0
ADR_AGGACTTTCCCAGGAC-1	ADR	-19.3153	10.5719	0.221422	0.0070605	0	0.00592916	0.246325	0.0109522	0	DCLow & ATSCLow	0
ADR_AGGACTTTCTACCTTA-1	ADR	-24.5648	25.8001	0.876444	0.025733	0.449183	0.00671471	0.27896	0.0211414	0.235242	DCLow & ATSCLow	0.540459
ADR_AGGACTTTCTCAAAGC-1	ADR	-16.2587	29.7782	1.24008	0.00336635	0	0	0	0.0193312	0.180445	DCLow & ATSCLow	0.697475
ADR_AGGAGGTAGGGACAGG-1	ADR	28.5032	10.8448	0.729574	0.020009	0.308996	0.00179651	0.0746353	0.0193622	0.181385	DCLow & ATSCLow	0
ADR_AGGAGGTAGTAGAGTT-1	ADR	28.2803	-1.80097	0.848359	0.0343821	0.661006	0.00670105	0.278393	0.0306627	0.52346	DCLow & ATSCLow	0.77328
ADR_AGGAGGTGTGAACCGA-1	ADR	8.46175	3.13707	0.673154	0.0292885	0.536259	0.021927	0.910948	0.0313039	0.542867	DCHigh & ATSCLow	0
ADR_AGGAGGTGTTATCTGG-1	ADR	6.0591	13.7612	0.574802	0.0147892	0.181161	0	0	0.0238367	0.316832	DCLow & ATSCLow	0
ADR_AGGAGGTGTTTCGACA-1	ADR	30.319	10.4016	0.994225	0.0237851	0.401476	0.00161208	0.0669732	0.0268382	0.407689	DCLow & ATSCLow	0.903337
ADR_AGGAGGTTCCTCCACA-1	ADR	6.60619	11.0671	0.91688	0.0243587	0.415525	0.000676253	0.0280947	0.026135	0.386402	DCLow & ATSCLow	0.718099
ADR_AGGAGGTTCGTAACAC-1	ADR	6.3987	0.334748	0.558096	0.0135347	0.150438	0.00578572	0.240366	0.0183684	0.151301	DCLow & ATSCLow	0
ADR_AGGATAAAGAATTTGG-1	ADR	6.11152	12.8032	0.94962	0.0161005	0.213274	0.0011066	0.0459731	0.0208086	0.225169	DCLow & ATSCLow	0
ADR_AGGATAAGTCGAACGA-1	ADR	5.16856	0.832766	0	0.0205889	0.3232	0	0	0.0293827	0.484713	DCLow & ATSCLow	0
ADR_AGGATAATCTGCACCT-1	ADR	-9.01516	9.04464	0.779797	0.0279142	0.502601	0.00562178	0.233555	0.0273862	0.424276	DCLow & ATSCLow	0
ADR_AGGATAATCTTCGGAA-1	ADR	2.25378	24.9163	0.816854	0.0287148	0.522209	0.00350422	0.145581	0.0239765	0.321062	DCLow & ATSCLow	0
ADR_AGGATCTAGGCTCCCA-1	ADR	9.42246	-14.7171	0.935384	0.0371244	0.728165	0.012357	0.513366	0.0287372	0.465171	DCLow & ATSCLow	0.640497
ADR_AGGATCTAGGTAATCA-1	ADR	18.0027	19.9624	1.24008	0.0281853	0.50924	0.00241128	0.100176	0.0211946	0.236853	DCLow & ATSCLow	0
ADR_AGGATCTGTAACGTTC-1	ADR	34.8066	10.7564	1.24008	0.0480492	0.995723	0.00383893	0.159487	0.0275991	0.430722	DCLow & ATSCLow	0
ADR_AGGATCTGTACGGCAA-1	ADR	2.30291	-3.1272	1.01889	0.0311734	0.582421	0.00127737	0.0530677	0.0359714	0.684155	DCLow & ATSCLow	0.420009
ADR_AGGATCTTCTTAGCCC-1	ADR	-11.1351	14.8635	0.802388	0	0	0.000232248	0.00964866	0.0112473	0	DCLow & ATSCLow	0.548974
ADR_AGGCATTAGGAAAGAC-1	ADR	-24.9891	16.0516	0.745552	0.0138878	0.159084	0.00649612	0.269879	0.0287061	0.464231	DCLow & ATSCLow	0
ADR_AGGCATTCAGTTGAAA-1	ADR	29.5351	14.3436	1.24008	0.0379628	0.748699	0.00894156	0.371474	0.0278698	0.438915	DCLow & ATSCLow	0.882956
ADR_AGGCATTGTACTCCCT-1	ADR	-1.88582	-5.77537	0.832607	0.0169389	0.233808	0.000437173	0.0181622	0.0187411	0.162583	DCLow & ATSCLow	0
ADR_AGGCATTGTGAACCGA-1	ADR	-12.2575	14.478	0.642525	0.0119839	0.112458	0	0	0.0128534	0	DCLow & ATSCLow	0
ADR_AGGCATTTCAGGCGAA-1	ADR	-15.5984	20.9412	0.76413	0.0185842	0.274104	0	0	0.0109855	0	DCLow & ATSCLow	0
ADR_AGGCATTTCTCTGAGA-1	ADR	8.59183	-17.3914	1.24008	0.0557464	1	0.0155197	0.644759	0.0399623	0.804963	DCLow & ATSCLow	0.641987
ADR_AGGCTGCCACGGCTAC-1	ADR	25.0988	8.08225	1.16275	0.0293641	0.538111	0.00655077	0.272149	0.0322911	0.57275	DCLow & ATSCLow	0
ADR_AGGCTGCGTCCGCAGT-1	ADR	0.919569	-3.35659	0.363825	0.040642	0.814315	0.00181017	0.0752029	0.0268205	0.407152	DCLow & ATSCLow	0
ADR_AGGCTGCGTCGAATTC-1	ADR	2.14696	5.18561	1.13362	0.0212571	0.339566	0.00747976	0.310744	0.0221064	0.264453	DCLow & ATSCLow	0
ADR_AGGCTGCTCGACCAAT-1	ADR	21.8219	4.05254	0.653873	0.0259284	0.453969	8.197e-05	0.00340666	0.0191426	0.174737	DCLow & ATSCLow	0
ADR_AGGGAGTAGCCTGTCG-1	ADR	-2.3915	-10.0945	0.146814	0.0116435	0.104121	0.00632535	0.262785	0.021381	0.242494	DCLow & ATSCLow	0.903337
ADR_AGGGAGTCAGCAGTAG-1	ADR	17.6626	16.6358	0.866276	0.0275864	0.494573	0.0138256	0.57438	0.0388265	0.770581	DCLow & ATSCLow	0.903337
ADR_AGGGAGTGTACTCCCT-1	ADR	-3.51693	4.28573	0.438021	0.0140517	0.163098	0.00215171	0.0893921	0.0151162	0.0528557	DCLow & ATSCLow	0
ADR_AGGGAGTGTAGCGCTC-1	ADR	-12.5283	30.0901	0.78159	0.00923539	0.0451437	0	0	0.0127514	0	DCLow & ATSCLow	0
ADR_AGGGAGTTCGCTTGAA-1	ADR	1.87134	13.221	0.864051	0.0183195	0.26762	0.00149595	0.0621488	0.0237125	0.313071	DCLow & ATSCLow	0
ADR_AGGGAGTTCTTCCAGC-1	ADR	29.3585	-9.87584	1.24008	0.0213454	0.341727	0.00836777	0.347636	0.0318097	0.558177	DCLow & ATSCLow	0
ADR_AGGGCCTAGAAGCGGG-1	ADR	-17.1629	9.59221	0.644922	0.0143858	0.17128	0.00485672	0.201771	0.0168709	0.105973	DCLow & ATSCLow	0
ADR_AGGGCCTGTGTATTCG-1	ADR	16.0571	-6.78114	1.10946	0.0465236	0.958361	0.0008197	0.0340541	0.0251811	0.357526	DCLow & ATSCLow	0
ADR_AGGGCCTGTTGTCATG-1	ADR	27.8766	3.69687	1.24008	0.0414741	0.834695	0.0147409	0.612407	0.0489712	1	DCLow & ATSCHigh	0
ADR_AGGGCTCCATACTGAC-1	ADR	17.0127	-9.32819	0.622868	0.0269119	0.478053	0.00380477	0.158068	0.0324286	0.576913	DCLow & ATSCLow	0.571953
ADR_AGGGCTCTCAAGGAGC-1	ADR	16.1133	14.4546	0.817486	0.0294082	0.539192	0.00546467	0.227028	0.0313993	0.545754	DCLow & ATSCLow	0
ADR_AGGGCTCTCGCGTTTC-1	ADR	-15.2359	13.087	0.635971	0.00469649	0	0.00683083	0.283785	0.0178138	0.134513	DCLow & ATSCLow	0
ADR_AGGGCTCTCTGGCCAG-1	ADR	20.619	7.89654	0.877233	0.0248315	0.427105	0.00286212	0.118906	0.0265742	0.399698	DCLow & ATSCLow	0
ADR_AGGGTCCTCATTGTGG-1	ADR	1.6921	4.90822	0.891553	0.00745135	0.00145126	0.00874347	0.363244	0.0271887	0.418299	DCLow & ATSCLow	0
ADR_AGGGTCCTCGCGTCGA-1	ADR	2.55792	-4.55737	1.24008	0.0399801	0.798104	0	0	0.0316677	0.55388	DCLow & ATSCLow	0
ADR_AGGGTGAGTTCGTAAC-1	ADR	-15.1132	23.0836	0.74539	0.00624728	0	0.00367499	0.152676	0.012565	0	DCLow & ATSCLow	0
ADR_AGGGTTTGTATTCTCT-1	ADR	-23.7617	7.34709	0.338048	0.0171784	0.239675	0.00984323	0.408934	0.0220775	0.26358	DCLow & ATSCLow	0
ADR_AGGGTTTTCCAACCAA-1	ADR	-17.7527	29.3309	0.903944	0.00856716	0.0287783	0.000710407	0.0295136	0.0174122	0.122358	DCLow & ATSCLow	0
ADR_AGGTAGGAGCGCCCAT-1	ADR	2.03594	2.76926	0.291236	0.0216795	0.34991	0.00933092	0.38765	0.0201209	0.204351	DCLow & ATSCLow	0
ADR_AGGTAGGAGGACAACC-1	ADR	-22.9598	5.80217	0.424031	0.00398414	0	0.00220636	0.0916624	0.023626	0.310452	DCLow & ATSCLow	0
ADR_AGGTAGGCAGCCGTCA-1	ADR	3.06484	8.27705	0.231441	0.0198892	0.306063	0.00723385	0.300528	0.0220021	0.261297	DCLow & ATSCLow	0
ADR_AGGTCATCAAACGGCA-1	ADR	-5.59642	34.5435	0.831112	0.0357816	0.69528	0.000812869	0.0337703	0.0222417	0.268549	DCLow & ATSCLow	0
ADR_AGGTCATCAACCGATT-1	ADR	20.3516	6.04891	1.05061	0.0358573	0.697133	0.00213122	0.0885408	0.0291609	0.477998	DCLow & ATSCLow	0
ADR_AGGTCATCAATGTCAC-1	ADR	31.8899	-9.65453	1.24008	0.0245794	0.420929	0.00809454	0.336285	0.0402374	0.813289	DCLow & ATSCLow	0.883372
ADR_AGGTCATCACGACTAT-1	ADR	5.15448	10.2991	1.07945	0.0250837	0.43328	0	0	0.0271998	0.418635	DCLow & ATSCLow	0
ADR_AGGTCATCAGTAGAGC-1	ADR	-7.6398	10.5219	0.467034	0.00303223	0	0.00320366	0.133095	0.0155577	0.066219	DCLow & ATSCLow	0
ADR_AGGTCATGTCCGCAGT-1	ADR	15.5915	-0.190821	0.516467	0.0248946	0.428649	0.0011066	0.0459731	0.0214342	0.244106	DCLow & ATSCLow	0
ADR_AGGTCTAAGGTTCATC-1	ADR	-21.6401	24.9536	1.22604	0.0123559	0.121567	0.00125004	0.0519326	0.0154001	0.0614512	DCLow & ATSCLow	0.903337
ADR_AGGTCTAGTATTGAGA-1	ADR	13.6099	21.0532	0.565907	0.030896	0.575628	0	0	0.0259597	0.381097	DCLow & ATSCLow	0.672976
ADR_AGGTCTAGTGCGTTTA-1	ADR	-17.9752	23.4389	0.982038	0.0233123	0.389897	0.00224734	0.0933651	0.0195641	0.187496	DCLow & ATSCLow	0
ADR_AGGTCTAGTGTCTTAG-1	ADR	28.1167	6.13951	1.24008	0.0260608	0.457211	0.00898255	0.373177	0.0233908	0.303334	DCLow & ATSCLow	0
ADR_AGGTCTATCACTGTTT-1	ADR	7.38157	-7.4268	0.310125	0.00998556	0.0635161	0.00571058	0.237244	0.0260396	0.383514	DCLow & ATSCLow	0
ADR_AGGTCTATCTCTCGCA-1	ADR	-17.0484	27.099	0.874855	0.0136734	0.153834	0.0008197	0.0340541	0.0142732	0.0273377	DCLow & ATSCLow	0
ADR_AGGTCTATCTTCGATT-1	ADR	9.37764	-2.06774	1.10163	0.0446955	0.913588	0.0076642	0.318406	0.0539537	1	DCLow & ATSCHigh	0
ADR_AGGTGTTAGTCACGAG-1	ADR	3.5962	19.5026	0.771463	0.0183951	0.269472	0	0	0.0202629	0.208649	DCLow & ATSCLow	0
ADR_AGGTGTTGTGCGACAA-1	ADR	5.98502	3.92663	0.783033	0.0226314	0.373223	0.00380477	0.158068	0.0255294	0.368069	DCLow & ATSCLow	0
ADR_AGGTGTTTCCTGGCTT-1	ADR	-21.6147	6.63568	0	0.0102819	0.0707724	0	0	0.01871	0.161643	DCLow & ATSCLow	0
ADR_AGGTTACCAAGGATGC-1	ADR	2.37526	-0.684034	1.03159	0.0361725	0.704852	0.00658492	0.273568	0.0357362	0.677037	DCLow & ATSCLow	0.727593
ADR_AGGTTACGTGATACTC-1	ADR	-17.06	13.4388	0.686235	0.0121352	0.116163	0.00803989	0.334014	0.0148988	0.0462747	DCLow & ATSCLow	0
ADR_AGGTTGTAGGAAACGA-1	ADR	-23.637	10.9831	0.602086	0.00787372	0.0117954	0.00308754	0.128271	0.0175609	0.126858	DCLow & ATSCLow	0
ADR_AGTAACCCATCCGTGG-1	ADR	-3.40096	0.542197	0.170796	0.0261112	0.458446	0.0140988	0.585731	0.0240697	0.323883	DCLow & ATSCLow	0
ADR_AGTAACCCATCTTAGG-1	ADR	1.33512	6.83827	0.559794	0.0152116	0.191505	0.0113938	0.473353	0.0207642	0.223826	DCLow & ATSCLow	0.595827
ADR_AGTAACCTCCGTTGGG-1	ADR	-24.2592	7.14175	0.473761	0.0160879	0.212966	0.00373647	0.15523	0.0224968	0.276272	DCLow & ATSCLow	0
ADR_AGTACCACAAGTGGAC-1	ADR	-2.62541	26.9851	1.01845	0.0101684	0.0679934	0.00202876	0.084284	0.021483	0.245583	DCLow & ATSCLow	0.431357
ADR_AGTACCACACTTCAAG-1	ADR	-20.6442	15.9462	0.753771	0.0172982	0.242609	0.00115441	0.0479596	0.0136165	0.00746063	DCLow & ATSCLow	0
ADR_AGTACCAGTAGAGGAA-1	ADR	-10.9807	30.6477	0.696215	0.0137869	0.156613	0.00279381	0.116068	0.0187122	0.16171	DCLow & ATSCLow	0.33539
ADR_AGTACCAGTTAGGCCC-1	ADR	21.1811	9.47445	0.629139	0.035977	0.700066	0	0	0.0247485	0.344431	DCLow & ATSCLow	0
ADR_AGTACTGAGTCGTCTA-1	ADR	34.7759	-0.37821	1.01454	0.0393686	0.783128	0.00614775	0.255406	0.0303122	0.51285	DCLow & ATSCLow	0.903337
ADR_AGTACTGCAAGATCCT-1	ADR	25.6739	-2.20587	0.779835	0.0290237	0.529774	0	0	0.0254229	0.364846	DCLow & ATSCLow	0
ADR_AGTACTGCATGTAACC-1	ADR	20.4849	-2.49608	0.978369	0.0252917	0.438375	0.00878445	0.364947	0.0344207	0.637216	DCLow & ATSCLow	0.623048
ADR_AGTACTGTCTTCGCTG-1	ADR	-9.46689	31.6139	0.844455	0.033052	0.628429	0	0	0.0169974	0.109801	DCLow & ATSCLow	0.74038
ADR_AGTAGCTGTTGCGGAA-1	ADR	5.25751	7.23894	0.664833	0.0237031	0.399469	0.0147956	0.614677	0.0358405	0.680193	DCLow & ATSCLow	0
ADR_AGTAGCTGTTGTGTAC-1	ADR	0.00693796	16.7924	0.998156	0.0175504	0.248784	0.00152328	0.063284	0.0204359	0.213887	DCLow & ATSCLow	0.439112
ADR_AGTAGCTTCAACTACG-1	ADR	27.7026	-12.1026	1.1431	0.0405096	0.811073	0.0103282	0.429082	0.0526161	1	DCLow & ATSCHigh	0
ADR_AGTAGTCAGCAAATCA-1	ADR	19.2729	20.1227	0.932157	0.0315201	0.590913	0.00181017	0.0752029	0.0276169	0.431259	DCLow & ATSCLow	0
ADR_AGTAGTCGTATTCCGA-1	ADR	-11.3501	25.1927	0.824026	0.0210302	0.334008	0.000758223	0.0315001	0.0125495	0	DCLow & ATSCLow	0
ADR_AGTAGTCGTCCGAAAG-1	ADR	-2.04571	13.8093	0.670698	0.0208285	0.329067	0.00511629	0.212555	0.0236238	0.310385	DCLow & ATSCLow	0
ADR_AGTAGTCGTGAGAGGG-1	ADR	-21.8941	10.6106	0.504407	0.00809436	0.0171991	0	0	0.0187544	0.162986	DCLow & ATSCLow	0
ADR_AGTAGTCTCGTAGCCG-1	ADR	3.7062	6.59467	0.721014	0.0155835	0.200614	0.0178012	0.739543	0.0178271	0.134916	DCLow & ATSCLow	0.833226
ADR_AGTCAACAGTACGTCT-1	ADR	22.9496	-7.85443	1.24008	0.0362481	0.706705	0.00959049	0.398433	0.0304365	0.51661	DCLow & ATSCLow	0.903337
ADR_AGTCAACCAAAGAACT-1	ADR	5.36008	5.48816	0.676992	0.0235518	0.395764	0	0	0.0270645	0.414539	DCLow & ATSCLow	0
ADR_AGTCAACGTAAGCAAT-1	ADR	-17.0386	4.6825	0.960009	0.00501169	0	0.00687182	0.285487	0.0207775	0.224229	DCLow & ATSCLow	0
ADR_AGTCAACGTCCATAGT-1	ADR	20.8019	12.897	0.912188	0.0274603	0.491485	0	0	0.0267029	0.403593	DCLow & ATSCLow	0
ADR_AGTCAACTCCATCAGA-1	ADR	29.0397	6.30974	0.874881	0.038278	0.756419	0.0131767	0.54742	0.035825	0.679723	DCLow & ATSCLow	0
ADR_AGTCACAAGATGCTAA-1	ADR	-7.89627	4.50812	0.363454	0.00651835	0	0.0117627	0.488677	0.0224081	0.273586	DCLow & ATSCLow	0
ADR_AGTCACACACTGGACC-1	ADR	23.4643	7.5444	1.1793	0.0193092	0.291859	0	0	0.0248106	0.346312	DCLow & ATSCLow	0
ADR_AGTCACAGTGCCTTCT-1	ADR	-25.7925	27.6267	0.703371	0.0206772	0.325362	0.0171795	0.713718	0.0276014	0.430789	DCLow & ATSCLow	0
ADR_AGTCACATCACCCTCA-1	ADR	18.3604	2.96454	0.907067	0.0298873	0.550926	0.00319683	0.132811	0.0277877	0.43643	DCLow & ATSCLow	0
ADR_AGTCACATCGTCGATA-1	ADR	30.9995	11.5146	1.06275	0.0366326	0.716123	0.000669422	0.0278109	0.0174034	0.12209	DCLow & ATSCLow	0
ADR_AGTCATGAGCCAGAGT-1	ADR	2.75724	2.34298	0.229031	0.0233753	0.391441	0.00227467	0.0945003	0.0267628	0.405406	DCLow & ATSCLow	0
ADR_AGTCATGCAAGTATAG-1	ADR	36.0582	-1.54094	1.24008	0.0392236	0.779577	0.00422146	0.175379	0.0273263	0.422462	DCLow & ATSCLow	0
ADR_AGTCATGGTCACTCTC-1	ADR	9.30466	-2.12859	0.616159	0.0198955	0.306217	0.000806038	0.0334866	0.0220332	0.262237	DCLow & ATSCLow	0
ADR_AGTCTCCAGTTACGGG-1	ADR	-3.25657	12.8327	0.676038	0.0134213	0.147659	0.00090167	0.0374596	0.0155754	0.0667562	DCLow & ATSCLow	0
ADR_AGTCTCCCAATGACCT-1	ADR	21.4668	-8.05033	1.22332	0.0394001	0.7839	0.0212371	0.882286	0.0442083	0.933492	DCLow & ATSCHigh	0.600137
ADR_AGTCTCCTCCGATCGG-1	ADR	-9.43794	30.8434	0.899274	0.0191768	0.288617	0.0155333	0.645326	0.0229671	0.290508	DCLow & ATSCLow	0
ADR_AGTGACTAGATCACTC-1	ADR	18.2559	7.13446	0.893774	0.0171532	0.239058	0.00313535	0.130257	0.0221685	0.266333	DCLow & ATSCLow	0.903337
ADR_AGTGACTCAATAGGGC-1	ADR	-6.87249	24.9717	0.904718	0.018496	0.271943	0.00215171	0.0893921	0.0194798	0.184944	DCLow & ATSCLow	0.751687
ADR_AGTGATCAGGTTGAGC-1	ADR	20.0434	11.697	1.24008	0.0313436	0.58659	0	0	0.0263258	0.392177	DCLow & ATSCLow	0
ADR_AGTGATCCACACCGCA-1	ADR	15.549	19.6057	0.993626	0.0297045	0.546448	0.00401653	0.166865	0.020467	0.214827	DCLow & ATSCLow	0
ADR_AGTGATCGTTCGGACC-1	ADR	21.0412	-6.82537	1.01638	0.0376728	0.741597	0.00539636	0.22419	0.0356542	0.674553	DCLow & ATSCLow	0
ADR_AGTGATCTCTACCAGA-1	ADR	11.9081	6.21611	1.15326	0.0256258	0.446558	0.0237918	0.988422	0.029802	0.497405	DCHigh & ATSCLow	0.79475
ADR_AGTGCCGAGGGTACGT-1	ADR	17.4772	19.788	1.24008	0.0374522	0.736194	0.00442638	0.183892	0.0262592	0.390162	DCLow & ATSCLow	0
ADR_AGTGCCGCAATGTTGC-1	ADR	25.4093	-4.2071	1.2033	0.0240435	0.407806	0.00308071	0.127987	0.0255937	0.370016	DCLow & ATSCLow	0.903337
ADR_AGTGCCGCATGTTCGA-1	ADR	8.17602	-17.2688	0.566696	0.0419028	0.845193	0.03093	1	0.0489446	1	DCHigh & ATSCHigh	0
ADR_AGTGCCGTCGTTGTAG-1	ADR	2.05419	5.18646	1.01687	0.0383473	0.758117	0.0102326	0.425109	0.0266075	0.400705	DCLow & ATSCLow	0
ADR_AGTGTTGAGGCACTCC-1	ADR	-7.52046	3.84049	0.267349	0.0109186	0.0863658	0.00493869	0.205176	0.01806	0.141967	DCLow & ATSCLow	0.531602
ADR_AGTGTTGCACCATAAC-1	ADR	-24.3222	9.67394	0.274559	0.026439	0.466474	0.0120223	0.499461	0.0239499	0.320257	DCLow & ATSCLow	0
ADR_AGTGTTGCAGCAGTGA-1	ADR	-0.151559	8.86119	0.942432	0.023079	0.384184	0.00132518	0.0550542	0.0343852	0.636141	DCLow & ATSCLow	0
ADR_AGTGTTGCATATGCGT-1	ADR	-9.51345	1.06282	0.176983	0.0126459	0.128669	0.00471328	0.195811	0.0194931	0.185347	DCLow & ATSCLow	0
ADR_AGTGTTGGTCATAACC-1	ADR	-10.3756	15.7377	1.05068	0.0110636	0.0899168	0.00188531	0.0783245	0.0129377	0	DCLow & ATSCLow	0
ADR_AGTTAGCAGACCAAAT-1	ADR	26.9344	-9.17987	0.605874	0.0172793	0.242145	0.00234298	0.0973381	0.0313615	0.544613	DCLow & ATSCLow	0
ADR_AGTTAGCAGATGGCAC-1	ADR	32.2196	-2.88332	1.08844	0.0410392	0.824042	0.000792377	0.032919	0.0236349	0.310721	DCLow & ATSCLow	0
ADR_AGTTAGCCAACAGCTT-1	ADR	8.57785	5.80411	0.725038	0.0339534	0.650507	0.00741829	0.30819	0.0298907	0.500091	DCLow & ATSCLow	0
ADR_AGTTAGCCAAGGATGC-1	ADR	29.8578	7.51974	0.986813	0.0310284	0.57887	0.00295775	0.122879	0.021696	0.25203	DCLow & ATSCLow	0
ADR_AGTTAGCCACAATCTG-1	ADR	22.2419	6.20294	1.24008	0.03239	0.612218	0.0084634	0.351609	0.0206356	0.219931	DCLow & ATSCLow	0.820848
ADR_AGTTAGCGTGAGACGT-1	ADR	-7.61813	21.1264	0.559723	0.0129169	0.135307	0	0	0.0167622	0.102683	DCLow & ATSCLow	0
ADR_AGTTAGCGTGCGAGTA-1	ADR	-2.12003	16.1319	0.966577	0.0183636	0.2687	0.00371597	0.154379	0.0166424	0.0990565	DCLow & ATSCLow	0
ADR_AGTTAGCTCAGGTGTT-1	ADR	-13.7996	24.8733	0.912918	0.014411	0.171898	0	0	0.0107171	0	DCLow & ATSCLow	0
ADR_AGTTAGCTCTAGCCTC-1	ADR	3.27461	-9.78539	0.241095	0.0255628	0.445014	0.00615458	0.25569	0.0254606	0.365987	DCLow & ATSCLow	0.448481
ADR_AGTTCCCCATGTGCCG-1	ADR	-15.5292	11.6399	0.555876	0.0174117	0.245388	0.00586086	0.243487	0.0234064	0.303804	DCLow & ATSCLow	0
ADR_AGTTCCCGTCCTCCTA-1	ADR	5.93398	-4.10019	0.361842	0.0233816	0.391595	0.0102872	0.42738	0.0324419	0.577316	DCLow & ATSCLow	0.427129
ADR_AGTTCCCTCGCCTCTA-1	ADR	-6.34412	1.53533	0	0.00521973	0	0	0	0.0202407	0.207978	DCLow & ATSCLow	0.903337
ADR_AGTTCCCTCGGTGCAC-1	ADR	18.0365	13.0852	0.852445	0.0259726	0.455049	0.0035657	0.148136	0.0208729	0.227116	DCLow & ATSCLow	0
ADR_AGTTCGAAGCGCATCC-1	ADR	6.79581	-10.2317	0.694877	0.0315075	0.590604	0.0337238	1	0.052392	1	DCHigh & ATSCHigh	0
ADR_AGTTCGAAGGACAGCT-1	ADR	31.9792	-4.36926	1.11999	0.0355862	0.690494	0	0	0.027821	0.437437	DCLow & ATSCLow	0
ADR_AGTTCGACAGGTTCAT-1	ADR	11.194	3.1952	0.892918	0.00936147	0.0482315	0	0	0.0123543	0	DCLow & ATSCLow	0
ADR_AGTTCGAGTCCACTCT-1	ADR	-41.7334	-0.228427	0.630771	0.0192903	0.291396	0	0	0.0291076	0.476386	DCLow & ATSCLow	0.903337
ADR_ATACCGACATTCTGTT-1	ADR	16.759	6.1566	0.587872	0.0402448	0.804588	0.00517777	0.215109	0.0213255	0.240815	DCLow & ATSCLow	0
ADR_ATACCTTAGCATCGAG-1	ADR	19.6692	18.9863	0.363606	0.0206078	0.323663	0.00142081	0.0590272	0.0314081	0.546023	DCLow & ATSCLow	0
ADR_ATACCTTCATTAGGCT-1	ADR	26.5147	-1.18822	0.884074	0.0253422	0.43961	0.0106698	0.443271	0.0352238	0.661525	DCLow & ATSCLow	0
ADR_ATACCTTGTGAGTAGC-1	ADR	-2.14258	12.8	0.90693	0.00685247	0	0	0	0.0177117	0.131424	DCLow & ATSCLow	0
ADR_ATACCTTTCGGATACT-1	ADR	-20.3593	30.491	0.981848	0.0195992	0.298961	0.00127054	0.0527839	0.0128357	0	DCLow & ATSCLow	0
ADR_ATACTTCAGATGCGAC-1	ADR	23.1296	-0.840196	0.653655	0.023224	0.387735	0.0030124	0.125149	0.0173523	0.120545	DCLow & ATSCLow	0.614161
ADR_ATACTTCAGCTCTGTA-1	ADR	35.6758	-3.5632	1.24008	0.0411022	0.825586	0.00209024	0.0868381	0.0261683	0.387409	DCLow & ATSCLow	0
ADR_ATACTTCTCGTGCAGC-1	ADR	-12.4007	8.28176	0.604689	0.00942451	0.0497753	0.00562861	0.233838	0.0228562	0.28715	DCLow & ATSCLow	0
ADR_ATACTTCTCTGGTGCG-1	ADR	-24.9135	9.66316	0.427164	0.010906	0.086057	0.00514362	0.21369	0.0141601	0.023913	DCLow & ATSCLow	0
ADR_ATACTTCTCTTACCAT-1	ADR	-9.13687	24.1299	0.884378	0.00928582	0.0463788	0	0	0.0209728	0.230138	DCLow & ATSCLow	0
ADR_ATAGACCGTAGGTCAG-1	ADR	20.5818	14.9619	0.974391	0.0294587	0.540427	0	0	0.0273928	0.424477	DCLow & ATSCLow	0.738606
ADR_ATAGACCGTTAGTCGT-1	ADR	-2.60337	33.4472	1.24008	0.0306186	0.568835	0.00306021	0.127135	0.0231424	0.295813	DCLow & ATSCLow	0
ADR_ATAGACCTCGGTCAGC-1	ADR	-18.8004	24.3924	0.534379	0.00746396	0.00176004	0.00287578	0.119473	0.013723	0.010684	DCLow & ATSCLow	0
ADR_ATAGAGAAGACAACAT-1	ADR	16.413	-2.83304	0.7718	0.0435355	0.88518	0.00662591	0.275271	0.0325506	0.580606	DCLow & ATSCLow	0
ADR_ATAGAGAAGCCTCATA-1	ADR	-12.7353	12.5024	0.460096	0.00192273	0	0.00554664	0.230433	0.0152559	0.0570863	DCLow & ATSCLow	0.466048
ADR_ATAGAGACAACCAATC-1	ADR	5.21321	-11.6923	0.368947	0.00661922	0	0.0138939	0.577218	0.038334	0.755673	DCLow & ATSCLow	0.715899
ADR_ATAGAGACACTTCAAG-1	ADR	-10.5277	22.3095	0.846864	0.0135978	0.151982	8.88008e-05	0.00368916	0.0189917	0.170171	DCLow & ATSCLow	0
ADR_ATAGGCTTCACGGTCG-1	ADR	-20.4125	34.2186	0.661261	0.0190318	0.285066	0	0	0.0158061	0.0737401	DCLow & ATSCLow	0.317461
ADR_ATAGGCTTCCGTAGTA-1	ADR	4.41927	16.6354	0.869906	0.0220199	0.358247	0	0	0.0173191	0.119538	DCLow & ATSCLow	0
ADR_ATAGGCTTCTGTGCTC-1	ADR	-14.4204	14.2991	0.740043	0.0121478	0.116472	0.000765053	0.0317839	0.0133881	0.000543948	DCLow & ATSCLow	0
ADR_ATATCCTGTAACCCGC-1	ADR	16.4949	3.45463	1.18791	0.0216417	0.348983	0.00531439	0.220784	0.0145727	0.0364033	DCLow & ATSCLow	0.853517
ADR_ATATCCTGTTATAGAG-1	ADR	10.8626	23.038	1.24008	0.0188049	0.279508	0	0	0.0253719	0.363301	DCLow & ATSCLow	0
ADR_ATATCCTTCGACCTAA-1	ADR	1.60719	-5.26413	1.14793	0.0225684	0.371679	0.0223983	0.93053	0.0308358	0.528698	DCHigh & ATSCLow	0
ADR_ATATCCTTCTTTGCAT-1	ADR	-19.8009	21.4505	0.248468	0.0202422	0.314709	0.00183066	0.0760543	0.017765	0.133036	DCLow & ATSCLow	0
ADR_ATCACAGGTAGATCCT-1	ADR	-1.43076	-11.4604	0.785486	0.00305114	0	0.00131152	0.0544866	0.0195974	0.188504	DCLow & ATSCLow	0
ADR_ATCACAGGTCGCGTTG-1	ADR	-13.3486	22.83	1.02797	0.0159303	0.209106	0.00369548	0.153527	0.0167023	0.10087	DCLow & ATSCLow	0
ADR_ATCACAGTCCTATTGT-1	ADR	31.7245	-10.594	0.782715	0.023949	0.40549	0.00480891	0.199784	0.0401065	0.809327	DCLow & ATSCLow	0
ADR_ATCACAGTCCTGTTGC-1	ADR	-16.3143	4.57249	0.55662	0.0100108	0.0641336	0.00338126	0.140473	0.0175897	0.127731	DCLow & ATSCLow	0
ADR_ATCACGAAGACTTGTC-1	ADR	8.4975	7.95884	0.981427	0.0217236	0.35099	0.00720653	0.299393	0.0223815	0.27278	DCLow & ATSCLow	0
ADR_ATCACGAAGGCGTTAG-1	ADR	27.3263	2.09409	0.978414	0.0399549	0.797487	0.00220636	0.0916624	0.023027	0.292321	DCLow & ATSCLow	0.903337
ADR_ATCACGAAGGTTCTAC-1	ADR	-10.0256	29.8704	0.795428	0.00896431	0.0385049	0	0	0.0128867	0	DCLow & ATSCLow	0.447582
ADR_ATCACGAAGTAGGAAG-1	ADR	17.2743	10.0668	0.604584	0.0317912	0.597551	0.00314901	0.130825	0.0289701	0.472222	DCLow & ATSCLow	0.7652
ADR_ATCACGAGTGAGGATC-1	ADR	9.46706	-7.74068	0.368241	0.0336887	0.644023	0.00127737	0.0530677	0.0286307	0.461948	DCLow & ATSCLow	0
ADR_ATCACGATCGGCCAAC-1	ADR	1.73002	15.5824	0.256267	0.0166111	0.22578	0	0	0.0174877	0.124642	DCLow & ATSCLow	0
ADR_ATCACTTAGCATTGTC-1	ADR	15.4067	17.4704	1.09694	0.0306438	0.569452	0.00641415	0.266474	0.0270179	0.413128	DCLow & ATSCLow	0
ADR_ATCACTTGTGTATACC-1	ADR	23.4558	0.242775	1.24008	0.0349495	0.674901	0	0	0.0326859	0.584703	DCLow & ATSCLow	0
ADR_ATCACTTTCAGGAACG-1	ADR	-10.2985	30.3662	0.434118	0.0137932	0.156768	0.00411899	0.171122	0.0177916	0.133841	DCLow & ATSCLow	0
ADR_ATCACTTTCGGTATGT-1	ADR	24.2245	-10.4308	0.885117	0.0429493	0.870822	0.0101165	0.420285	0.0278653	0.438781	DCLow & ATSCLow	0.813508
ADR_ATCACTTTCTCCTGTG-1	ADR	-20.9902	32.024	1.24008	0.0240435	0.407806	0	0	0.0180156	0.140624	DCLow & ATSCLow	0
ADR_ATCAGGTCAAACACCT-1	ADR	-19.1993	8.79745	0.347272	0.009891	0.0612002	0.00612043	0.254271	0.0173235	0.119672	DCLow & ATSCLow	0.430565
ADR_ATCAGGTGTAGTCTGT-1	ADR	-11.5908	16.3808	1.08235	0.0167624	0.229485	0.00368182	0.15296	0.0206733	0.221072	DCLow & ATSCLow	0
ADR_ATCAGGTGTCCGCAGT-1	ADR	24.7628	0.157546	1.18133	0.032119	0.60558	0	0	0.0291409	0.477393	DCLow & ATSCLow	0
ADR_ATCAGGTGTGAGACCA-1	ADR	-3.55802	6.02655	0	0.0129169	0.135307	0.00394822	0.164027	0.0259154	0.379754	DCLow & ATSCLow	0
ADR_ATCAGGTGTTAAGAAC-1	ADR	31.5378	3.86891	1.04711	0.0355988	0.690803	0	0	0.0258488	0.377739	DCLow & ATSCLow	0
ADR_ATCAGGTGTTCGTTCC-1	ADR	-16.6694	15.2596	0.589775	0.00697855	0	0.00101096	0.0420001	0.0199834	0.200188	DCLow & ATSCLow	0
ADR_ATCAGGTTCGTCAAAC-1	ADR	-17.4679	20.5109	0.754016	0.0117318	0.106282	0	0	0.0149298	0.0472149	DCLow & ATSCLow	0
ADR_ATCATTCAGTGGAAGA-1	ADR	-3.61009	-2.01363	0.417319	0.0272775	0.487008	0.0116261	0.483001	0.0233487	0.302058	DCLow & ATSCLow	0
ADR_ATCATTCGTCCGACGT-1	ADR	16.4453	17.6657	1.19871	0.0320938	0.604962	0.00569692	0.236676	0.025099	0.355041	DCLow & ATSCLow	0
ADR_ATCATTCGTCGTCTCT-1	ADR	-11.5862	31.911	0.544682	0.018288	0.266848	0	0	0.0252055	0.358265	DCLow & ATSCLow	0
ADR_ATCCACCAGGGCTAAC-1	ADR	18.7616	-4.52935	1.05591	0.0466686	0.961912	0.00649612	0.269879	0.0267406	0.404734	DCLow & ATSCLow	0
ADR_ATCCACCCAGTCACGC-1	ADR	-3.14737	9.08383	0.623267	0.0141714	0.166031	0.00407118	0.169136	0.0201276	0.204553	DCLow & ATSCLow	0
ADR_ATCCATTAGAATGTTG-1	ADR	-6.16947	27.6586	1.14132	0.0236842	0.399006	0.00111343	0.0462569	0.0130642	0	DCLow & ATSCLow	0.807749
ADR_ATCCATTAGCGACTAG-1	ADR	3.172	-12.4138	1.24008	0.0400494	0.799802	0.00649612	0.269879	0.0300483	0.504858	DCLow & ATSCLow	0.678095
ADR_ATCCATTCACCAGCCA-1	ADR	5.13029	-16.4524	0.221157	0.0337895	0.646493	0.0210731	0.875475	0.0320781	0.566303	DCLow & ATSCLow	0.903337
ADR_ATCCATTCAGACTCTA-1	ADR	35.8852	1.4617	1.00425	0.0294272	0.539655	0	0	0.0227564	0.284129	DCLow & ATSCLow	0
ADR_ATCCATTGTTCGAAGG-1	ADR	7.1833	17.2377	0.319226	0.0220956	0.360099	0	0	0.0159348	0.0776349	DCLow & ATSCLow	0
ADR_ATCCATTTCCGCGAGT-1	ADR	31.0513	11.6677	1.1952	0.0315075	0.590604	0.00446053	0.185311	0.0202474	0.208179	DCLow & ATSCLow	0.740495
ADR_ATCCATTTCGTAATGC-1	ADR	-0.123621	-10.8643	0.446206	0.0302845	0.560652	0.0164555	0.683637	0.0300261	0.504187	DCLow & ATSCLow	0.665768
ADR_ATCCCTGCACGGTGTC-1	ADR	16.4691	19.5834	0.982401	0.0271199	0.483148	0	0	0.0164117	0.0920727	DCLow & ATSCLow	0.681022
ADR_ATCCCTGCATGGCTAT-1	ADR	2.23495	16.8213	0.589158	0.00986579	0.0605826	0.00605212	0.251433	0.0306228	0.522251	DCLow & ATSCLow	0.453465
ADR_ATCCCTGTCAGAATAG-1	ADR	36.6184	-0.184895	1.24008	0.0554943	1	0.00161891	0.0672569	0.030554	0.520169	DCLow & ATSCLow	0.641135
ADR_ATCCCTGTCCTTGAAG-1	ADR	15.8582	9.157	0.954497	0.0217804	0.35238	0.00244544	0.101595	0.0199412	0.198912	DCLow & ATSCLow	0.776942
ADR_ATCCGTCAGGGAGTGG-1	ADR	13.6791	17.3238	0.709449	0.0123685	0.121876	0	0	0.0232378	0.298701	DCLow & ATSCLow	0.903337
ADR_ATCCGTCCACAATGAA-1	ADR	-24.3675	19.4133	0.704321	0.0124946	0.124963	0.000239079	0.00993245	0.0175631	0.126925	DCLow & ATSCLow	0
ADR_ATCCGTCGTCAGTCTA-1	ADR	-10.8369	16.8562	0.62704	0.00907779	0.0412839	0	0	0.0157041	0.070651	DCLow & ATSCLow	0
ADR_ATCCGTCGTGATATAG-1	ADR	-20.442	17.8517	0.927283	0.0138499	0.158157	0	0	0.0194265	0.183333	DCLow & ATSCLow	0
ADR_ATCCGTCGTGGAAGTC-1	ADR	5.60099	14.221	0.5124	0.00852303	0.0276976	0.00362717	0.15069	0.0172303	0.116852	DCLow & ATSCLow	0
ADR_ATCCTATAGACGACGT-1	ADR	-8.72109	12.606	0.591278	2.52161e-05	0	0	0	0.0101292	0	DCLow & ATSCLow	0
ADR_ATCCTATAGTGAGCCA-1	ADR	32.1528	1.60674	1.12452	0.0466434	0.961294	0.000963148	0.0400136	0.0306894	0.524266	DCLow & ATSCLow	0
ADR_ATCCTATCATTCTTCA-1	ADR	-3.82622	33.5563	1.05399	0.0154701	0.197835	0.00893473	0.37119	0.0196151	0.189041	DCLow & ATSCLow	0.445172
ADR_ATCCTATGTAACAGTA-1	ADR	-6.1728	8.12328	0.920865	0.0107799	0.0829692	0.00217904	0.0905273	0.0166314	0.0987208	DCLow & ATSCLow	0
ADR_ATCCTATGTCATCTAG-1	ADR	-21.4542	34.0097	1.24008	0.0138625	0.158466	0	0	0.0203228	0.210462	DCLow & ATSCLow	0.847717
ADR_ATCCTATGTTCGTTCC-1	ADR	35.4865	-3.47896	1.24008	0.0648305	1	0.0124868	0.518758	0.0512961	1	DCLow & ATSCHigh	0
ADR_ATCGATGCAAGTTGGG-1	ADR	-4.19586	2.72617	0.574378	0.0253485	0.439765	0	0	0.0270113	0.412927	DCLow & ATSCLow	0
ADR_ATCGATGCATCTGGGC-1	ADR	-11.47	18.0447	0.667575	0.00902105	0.0398944	0	0	0.0122766	0	DCLow & ATSCLow	0
ADR_ATCGATGGTAAGCAAT-1	ADR	25.9752	-0.136482	1.16907	0.0293074	0.536722	0	0	0.0231335	0.295544	DCLow & ATSCLow	0.903337
ADR_ATCGATGGTCACTAGT-1	ADR	37.7376	3.49011	1.24008	0.0224297	0.368282	0.0101643	0.422271	0.0224635	0.275264	DCLow & ATSCLow	0.903337
ADR_ATCGATGTCATCGTAG-1	ADR	-3.2111	17.4598	1.03024	0.0184393	0.270553	0.00500017	0.20773	0.0165227	0.0954303	DCLow & ATSCLow	0
ADR_ATCGATGTCCAGTGCG-1	ADR	-9.26307	35.5777	0.77592	0.0284185	0.514953	0.0156631	0.650718	0.03228	0.572414	DCLow & ATSCLow	0
ADR_ATCGATGTCCGTGACG-1	ADR	14.5341	15.6525	1.24008	0.0252476	0.437294	0	0	0.0169885	0.109532	DCLow & ATSCLow	0
ADR_ATCGCCTAGAGAGCAA-1	ADR	30.4507	1.40192	0.767472	0.0521594	1	0	0	0.0231335	0.295544	DCLow & ATSCLow	0
ADR_ATCGCCTTCCAAGCAT-1	ADR	-15.0236	13.6037	0.613449	0.0121983	0.117707	0.00288944	0.120041	0.0189052	0.167552	DCLow & ATSCLow	0
ADR_ATCGCCTTCGGTAGAG-1	ADR	-16.4712	10.8468	0.540665	0.0120659	0.114465	0.00830629	0.345082	0.0162942	0.0885136	DCLow & ATSCLow	0
ADR_ATCGGATAGGTACCTT-1	ADR	30.0612	10.5566	0.772371	0.0286707	0.521128	0	0	0.0286662	0.463023	DCLow & ATSCLow	0.903337
ADR_ATCGGATCATAACAGA-1	ADR	17.6247	-7.50684	0.769326	0.0277755	0.499205	0.0144267	0.599353	0.0343963	0.636477	DCLow & ATSCLow	0.517582
ADR_ATCGGATGTATAGCTC-1	ADR	21.8506	-12.1782	0.905987	0.0221145	0.360563	0.00808088	0.335717	0.0282669	0.450935	DCLow & ATSCLow	0
ADR_ATCGGCGAGTGAATAC-1	ADR	4.07838	-5.00688	0.794593	0.0260041	0.455821	0.00737047	0.306204	0.0361821	0.690535	DCLow & ATSCLow	0
ADR_ATCGGCGGTGTACATC-1	ADR	8.13384	-17.225	0.452158	0.0424702	0.859088	0.02996	1	0.0456325	0.976604	DCHigh & ATSCHigh	0
ADR_ATCGTAGAGAGCCGAT-1	ADR	6.16438	8.78445	0.56895	0.0216228	0.34852	0.00629803	0.261649	0.0287061	0.464231	DCLow & ATSCLow	0
ADR_ATCGTAGAGGGTCTTT-1	ADR	16.6734	-3.49506	0.562346	0.026956	0.479134	0.0183476	0.762245	0.0372691	0.72344	DCLow & ATSCLow	0.671755
ADR_ATCGTAGCAATAGGAT-1	ADR	-7.10131	33.4394	0.869734	0.0308077	0.573467	0	0	0.0229294	0.289366	DCLow & ATSCLow	0
ADR_ATCGTAGGTATGCGGA-1	ADR	16.5077	17.5858	1.11541	0.0330709	0.628893	0	0	0.0177073	0.13129	DCLow & ATSCLow	0.773814
ADR_ATCGTAGTCCCGAGTG-1	ADR	-5.60384	31.7739	0.791527	0.0305997	0.568372	0.000478158	0.0198649	0.0166314	0.0987208	DCLow & ATSCLow	0
ADR_ATCGTCCAGCATTTCG-1	ADR	-24.8619	26.4614	0.494551	0.0163841	0.220222	0.0114758	0.476758	0.0232355	0.298633	DCLow & ATSCLow	0.632743
ADR_ATCGTCCTCACTTCTA-1	ADR	-5.06247	32.2921	0.692791	0.0134906	0.149357	0.0129513	0.538056	0.0314237	0.546493	DCLow & ATSCLow	0.903337
ADR_ATCGTGAAGTAGGAAG-1	ADR	10.3321	2.7785	1.01629	0.0268047	0.475429	0.000177602	0.00737841	0.0140092	0.0193466	DCLow & ATSCLow	0
ADR_ATCGTGAGTCCTGGGT-1	ADR	21.9301	8.76118	0.782656	0.0380637	0.75117	0.0052051	0.216244	0.0324219	0.576712	DCLow & ATSCLow	0
ADR_ATCGTGATCCTTATAC-1	ADR	4.50799	-8.34614	0.689473	0.0470532	0.97133	0.00806722	0.33515	0.0227697	0.284531	DCLow & ATSCLow	0.903337
ADR_ATCTCTAGTGTCGCTG-1	ADR	-41.0605	0.298051	0.710767	0.0410392	0.824042	0.00535537	0.222487	0.0295402	0.489481	DCLow & ATSCLow	0
ADR_ATCTCTAGTTAGCTAC-1	ADR	-21.7336	33.9422	1.24008	0.0310788	0.580105	0.00512996	0.213122	0.0224236	0.274056	DCLow & ATSCLow	0
ADR_ATCTTCATCCGTCCTA-1	ADR	6.56039	-8.75518	0.604639	0.0244785	0.418459	0.00827214	0.343663	0.0337397	0.6166	DCLow & ATSCLow	0.903337
ADR_ATCTTCATCGTGTGAT-1	ADR	-7.22758	33.5686	1.06092	0.0185086	0.272251	0	0	0.0202274	0.207575	DCLow & ATSCLow	0.785513
ADR_ATGAAAGCAATCAGCT-1	ADR	23.9941	15.9088	1.1135	0.0374459	0.736039	0	0	0.0238367	0.316832	DCLow & ATSCLow	0
ADR_ATGAAAGGTGAAGCTG-1	ADR	-18.3926	10.4795	0.139283	0.00206772	0	0.00189897	0.0788921	0.0184238	0.15298	DCLow & ATSCLow	0
ADR_ATGAAAGTCCATCAGA-1	ADR	-21.582	17.3035	0.688329	0.0231484	0.385883	0	0	0.0210127	0.231347	DCLow & ATSCLow	0.691054
ADR_ATGACCATCAACCGAT-1	ADR	31.9458	-9.71624	1.24008	0.0334176	0.637384	0.00238396	0.0990408	0.0229893	0.29118	DCLow & ATSCLow	0
ADR_ATGAGGGAGATCCTAC-1	ADR	-21.3177	11.6493	0.431226	0.0112527	0.0945485	0.000532805	0.0221352	0.0138872	0.0156532	DCLow & ATSCLow	0.573166
ADR_ATGAGGGCAACCGTGC-1	ADR	3.96831	3.30556	0.716601	0.0206835	0.325516	0.012234	0.508258	0.026541	0.398691	DCLow & ATSCLow	0
ADR_ATGAGGGGTCCGATCG-1	ADR	28.095	-0.109866	1.24008	0.0329196	0.625187	0.00049182	0.0204325	0.0204426	0.214089	DCLow & ATSCLow	0.903337
ADR_ATGAGTCAGAAAGTCT-1	ADR	-15.1408	30.235	1.0281	0.0253169	0.438993	0.00394822	0.164027	0.0182086	0.146466	DCLow & ATSCLow	0
ADR_ATGAGTCAGGATGCGT-1	ADR	6.69283	6.74207	1.07621	0.0219569	0.356703	0.00264353	0.109825	0.0186102	0.158621	DCLow & ATSCLow	0
ADR_ATGAGTCGTGTACAGG-1	ADR	5.12784	1.07852	0.494746	0.0197379	0.302358	0.00116807	0.0485272	0.0272952	0.421522	DCLow & ATSCLow	0
ADR_ATGAGTCTCCATTGCC-1	ADR	10.6762	-8.63827	0	0.022871	0.379089	0.0201919	0.838867	0.0285664	0.460001	DCLow & ATSCLow	0
ADR_ATGATCGAGTAGTCTC-1	ADR	13.8026	7.90572	0.683156	0.0136923	0.154297	0.0153421	0.63738	0.0196617	0.190451	DCLow & ATSCLow	0
ADR_ATGATCGGTATCCCTC-1	ADR	29.303	4.99408	1.24008	0.0437562	0.890584	0.00840876	0.349339	0.0294227	0.485922	DCLow & ATSCLow	0
ADR_ATGATCGGTTTGCAGT-1	ADR	10.2153	8.94887	0.576643	0.0201792	0.313165	0.0146795	0.609853	0.0237768	0.315019	DCLow & ATSCLow	0
ADR_ATGATCGTCGCCGAGT-1	ADR	25.2899	4.93163	1.22757	0.0274981	0.492412	0	0	0.0251744	0.357325	DCLow & ATSCLow	0
ADR_ATGCATGAGATGAACT-1	ADR	-6.54093	32.063	0.935426	0.0243398	0.415062	0	0	0.0215717	0.248269	DCLow & ATSCLow	0
ADR_ATGCATGGTGGTTTAC-1	ADR	18.5798	1.5562	0.709659	0.0339345	0.650044	0	0	0.0290633	0.475043	DCLow & ATSCLow	0
ADR_ATGCATGTCAACCTCC-1	ADR	32.9706	-6.88164	1.24008	0.0420793	0.849516	0.00138666	0.0576082	0.0279962	0.442743	DCLow & ATSCLow	0.504221
ADR_ATGCCTCAGCGCCATC-1	ADR	-7.11055	31.888	1.03652	0.00965145	0.0553334	0.000594283	0.0246893	0.0178293	0.134983	DCLow & ATSCLow	0
ADR_ATGCCTCTCATTTCGT-1	ADR	9.49753	-6.46909	0.330568	0.0426341	0.863102	0.0190444	0.791191	0.0339748	0.623718	DCLow & ATSCLow	0
ADR_ATGCCTCTCTACTCAT-1	ADR	35.138	-5.20247	1.24008	0.0489066	1	0.00384576	0.159771	0.0296933	0.494114	DCLow & ATSCLow	0.432798
ADR_ATGCGATAGCATCTTG-1	ADR	6.96517	-9.62785	0.690748	0.0208411	0.329376	0.015103	0.627448	0.0312972	0.542665	DCLow & ATSCLow	0
ADR_ATGCGATAGGATACCG-1	ADR	14.0066	-17.0188	0.674734	0.0406168	0.813697	0.00489771	0.203474	0.0261328	0.386334	DCLow & ATSCLow	0.769249
ADR_ATGCGATGTGGGCTCT-1	ADR	18.2403	-3.74909	0.877652	0.0389399	0.77263	0.00173503	0.0720813	0.0367035	0.706316	DCLow & ATSCLow	0
ADR_ATGGAGGGTTGGGACA-1	ADR	8.55838	12.1471	1.24008	0.0332096	0.632289	0.00897572	0.372893	0.0237857	0.315287	DCLow & ATSCLow	0
ADR_ATGGAGGTCAGATTGC-1	ADR	18.6733	3.28339	0.371397	0.0248252	0.42695	0	0	0.0218047	0.25532	DCLow & ATSCLow	0
ADR_ATGGATCAGGGTGAAA-1	ADR	-10.1488	3.34869	0.54977	0.0256447	0.447021	0.00148229	0.0615812	0.0179424	0.138408	DCLow & ATSCLow	0.58697
ADR_ATGGATCAGTGGTTAA-1	ADR	14.8486	-13.2393	0.525647	0.0154575	0.197527	0.00244544	0.101595	0.0233376	0.301722	DCLow & ATSCLow	0
ADR_ATGGATCGTATGCGGA-1	ADR	-18.6607	24.8822	0.748303	0.0172982	0.242609	0	0	0.0152293	0.0562804	DCLow & ATSCLow	0
ADR_ATGGGAGCAAGTTGGG-1	ADR	16.7925	5.29046	0.962523	0.0289228	0.527304	0	0	0.038121	0.749226	DCLow & ATSCLow	0
ADR_ATGGGAGCAGAACCGA-1	ADR	26.645	12.0909	0.974527	0.0310662	0.579797	0	0	0.0294227	0.485922	DCLow & ATSCLow	0
ADR_ATGGGAGGTAGCTTTG-1	ADR	-42.6037	1.49471	0.49789	0.0372694	0.731716	0.00778032	0.323231	0.027364	0.423604	DCLow & ATSCLow	0.903337
ADR_ATGGGAGTCCAACTGA-1	ADR	22.7493	14.0966	0.980345	0.0426278	0.862948	0.00478158	0.198649	0.0229804	0.290911	DCLow & ATSCLow	0.903337
ADR_ATGGGAGTCTTCCACG-1	ADR	7.39291	6.20233	0.539607	0.0241759	0.411048	0.00380477	0.158068	0.0301281	0.507276	DCLow & ATSCLow	0.508516
ADR_ATGGGTTCAATAGTCC-1	ADR	-11.3065	10.2748	0.685193	0.00639227	0	0	0	0.0215895	0.248806	DCLow & ATSCLow	0
ADR_ATGGGTTGTTAGTCGT-1	ADR	1.98193	-0.222294	0.592612	0.0191201	0.287227	0.00587452	0.244055	0.0251988	0.358063	DCLow & ATSCLow	0
ADR_ATGGGTTTCAAGTCTG-1	ADR	-15.3165	9.36456	0.647193	0.0158609	0.207408	0.00702893	0.292014	0.0192091	0.176752	DCLow & ATSCLow	0
ADR_ATGGTTGAGGCACGAT-1	ADR	10.1687	-6.36438	0.659426	0.0306312	0.569144	0.0174869	0.726488	0.04	0.806104	DCLow & ATSCLow	0
ADR_ATGGTTGTCGCTGTTC-1	ADR	-41.8724	0.897295	0.906068	0.0308014	0.573312	0.00580621	0.241217	0.0334846	0.608878	DCLow & ATSCLow	0
ADR_ATGTCCCAGCCAACCC-1	ADR	-11.698	19.4928	0.429024	0.0174369	0.246005	0.0020151	0.0837164	0.0160169	0.0801195	DCLow & ATSCLow	0
ADR_ATGTCCCAGGCCCACT-1	ADR	32.3919	-7.9499	0.959755	0.0344452	0.66255	0	0	0.0416926	0.857341	DCLow & ATSCLow	0.623891
ADR_ATGTCCCCAGAGCCCT-1	ADR	32.4518	-13.054	1.24008	0.0300702	0.555403	0.00683767	0.284068	0.0297177	0.494853	DCLow & ATSCLow	0
ADR_ATGTCCCCAGGGAGAG-1	ADR	10.3038	15.7011	0.784613	0.0221145	0.360563	0.00393456	0.16346	0.0261705	0.387476	DCLow & ATSCLow	0.784443
ADR_ATGTCTTAGTAGATCA-1	ADR	18.2334	7.94673	1.24008	0.0160311	0.211576	0.00594283	0.246893	0.020802	0.224967	DCLow & ATSCLow	0
ADR_ATGTCTTTCCTTTAGT-1	ADR	-25.6036	23.3201	1.21432	0.0222343	0.363496	0.00718604	0.298541	0.0153314	0.0593695	DCLow & ATSCLow	0.903337
ADR_ATTACCTAGGCACGAT-1	ADR	-4.93237	33.5769	1.07021	0.0291498	0.532862	0.00116124	0.0482434	0.0239099	0.319048	DCLow & ATSCLow	0.508701
ADR_ATTACCTCAGAACTAA-1	ADR	-6.2721	26.2645	0.942119	0.0132321	0.143027	0.00130469	0.0542028	0.0158771	0.075889	DCLow & ATSCLow	0.492706
ADR_ATTACCTGTCTTGGTA-1	ADR	26.4233	7.65309	1.24008	0.039003	0.774174	0.00254107	0.105568	0.0270512	0.414136	DCLow & ATSCLow	0
ADR_ATTACCTGTGAGGAAA-1	ADR	-18.3531	17.2672	0.652317	0.00520081	0	0.00603846	0.250866	0.0129466	0	DCLow & ATSCLow	0
ADR_ATTACTCTCTGGCTGG-1	ADR	19.3478	-8.13747	0.627886	0.0222217	0.363187	0.010943	0.454623	0.0359891	0.684693	DCLow & ATSCLow	0.598878
ADR_ATTATCCAGTCACACT-1	ADR	-1.41969	26.4239	0.86943	0.0181114	0.262525	0.00175552	0.0729326	0.0136764	0.00927375	DCLow & ATSCLow	0.631092
ADR_ATTATCCCAGCTGAGA-1	ADR	15.2039	9.30212	0.379492	0.0224864	0.369672	0.00334028	0.138771	0.0255072	0.367398	DCLow & ATSCLow	0
ADR_ATTATCCGTTCGATTG-1	ADR	30.4144	-2.04676	0.893811	0.0241255	0.409813	0.00396871	0.164879	0.0301902	0.509156	DCLow & ATSCLow	0
ADR_ATTATCCTCTACAGGT-1	ADR	-25.8078	21.7451	0.970206	0.0127845	0.132065	0.00339492	0.141041	0.0160568	0.0813283	DCLow & ATSCLow	0.514452
ADR_ATTCACTAGGGCATGT-1	ADR	12.3089	-2.56104	0.661839	0.0291876	0.533788	0.0125687	0.522164	0.0282713	0.451069	DCLow & ATSCLow	0
ADR_ATTCACTAGTGGAAGA-1	ADR	-10.5589	25.9237	0.750465	0.01663	0.226243	0	0	0.0141201	0.0227042	DCLow & ATSCLow	0
ADR_ATTCACTTCCCATGGG-1	ADR	9.67084	-7.96462	0.824576	0.0398288	0.794399	0.00306021	0.127135	0.032138	0.568116	DCLow & ATSCLow	0
ADR_ATTCAGGAGGACGGAG-1	ADR	30.3462	1.41361	1.02362	0.0515543	1	0.00127054	0.0527839	0.0269514	0.411114	DCLow & ATSCLow	0.754719
ADR_ATTCAGGAGTAAATGC-1	ADR	-7.88558	29.2118	0.716481	0.00836543	0.0238378	0.000239079	0.00993245	0.0147945	0.0431186	DCLow & ATSCLow	0
ADR_ATTCAGGGTATGGAAT-1	ADR	7.04615	0.50019	0.750745	0.0100297	0.0645968	0.000512313	0.0212839	0.0121812	0	DCLow & ATSCLow	0.808645
ADR_ATTCAGGGTCGCACGT-1	ADR	26.2584	-1.47937	0.901522	0.0210743	0.335088	0	0	0.0229849	0.291045	DCLow & ATSCLow	0
ADR_ATTCAGGGTTCTCACC-1	ADR	-13.6981	24.76	0.93079	0.0158735	0.207716	0.0022815	0.0947841	0.013956	0.017735	DCLow & ATSCLow	0
ADR_ATTCATCCAAATGAGT-1	ADR	17.6058	16.8557	0.957643	0.0259599	0.454741	0.00543734	0.225892	0.0179025	0.137199	DCLow & ATSCLow	0
ADR_ATTCATCCACCCTTAC-1	ADR	-0.340286	-6.50006	0.384358	0.0225873	0.372142	0.00597698	0.248311	0.0229028	0.288561	DCLow & ATSCLow	0
ADR_ATTCATCGTATCGTGT-1	ADR	-7.63184	17.6504	0.640696	0.00542776	0	0.000642098	0.0266757	0.0186168	0.158822	DCLow & ATSCLow	0
ADR_ATTCATCGTGCGGCTT-1	ADR	-2.16666	19.5384	0.486308	0.0162076	0.215899	0	0	0.01743	0.122896	DCLow & ATSCLow	0
ADR_ATTCATCGTTATAGCC-1	ADR	31.3414	-0.928832	1.22159	0.0417767	0.842105	0.00288261	0.119757	0.0350374	0.655884	DCLow & ATSCLow	0
ADR_ATTCATCTCACTTGTT-1	ADR	9.58276	-7.88656	0.426487	0.0183951	0.269472	0.00741146	0.307906	0.0438068	0.921338	DCLow & ATSCHigh	0.572088
ADR_ATTCATCTCCATACAG-1	ADR	1.90552	0.0186979	0.227219	0.0303412	0.562042	0.00603846	0.250866	0.0282647	0.450868	DCLow & ATSCLow	0
ADR_ATTCCATAGCGGTATG-1	ADR	23.6476	1.18813	1.09173	0.0369226	0.723225	0.00364767	0.151541	0.020345	0.211134	DCLow & ATSCLow	0.903337
ADR_ATTCCATAGGCATGCA-1	ADR	-24.2811	25.2767	0.862099	0.0156024	0.201078	0	0	0.013885	0.0155861	DCLow & ATSCLow	0
ADR_ATTCCATCACTCCGAG-1	ADR	14.0794	-4.12589	0.893427	0.0255691	0.445168	0.00133201	0.055338	0.0276368	0.431864	DCLow & ATSCLow	0
ADR_ATTCCATGTACCATAC-1	ADR	-15.3345	24.9464	0.813871	0.0151864	0.190888	0.00139349	0.057892	0.0146104	0.0375449	DCLow & ATSCLow	0
ADR_ATTCCATGTATGTGTC-1	ADR	1.62336	23.7591	0.975937	0.0292948	0.536413	0.00525974	0.218514	0.0193622	0.181385	DCLow & ATSCLow	0.368094
ADR_ATTCCATGTGGTTTGT-1	ADR	24.546	9.73835	0.700115	0.0278259	0.50044	0.00152328	0.063284	0.0238922	0.318511	DCLow & ATSCLow	0
ADR_ATTCCCGAGATCCAAA-1	ADR	-19.9271	25.1911	0.71816	0.00656879	0	0	0	0.0181865	0.145795	DCLow & ATSCLow	0.903337
ADR_ATTCCCGCAGTGTGGA-1	ADR	-17.5806	20.3542	0.691198	0.00980905	0.0591931	0.00184433	0.0766218	0.0118662	0	DCLow & ATSCLow	0
ADR_ATTCCCGCATATCTCT-1	ADR	31.4838	7.04326	0.926744	0.0377863	0.744376	0	0	0.0276235	0.431461	DCLow & ATSCLow	0
ADR_ATTCCCGGTCACCTTC-1	ADR	27.4611	-7.15926	0.732961	0.029528	0.542125	0.00131152	0.0544866	0.0303122	0.51285	DCLow & ATSCLow	0.786032
ADR_ATTCCCGGTCTCGCGA-1	ADR	8.80029	-11.0877	0.861076	0.0193975	0.29402	0.00148229	0.0615812	0.053022	1	DCLow & ATSCHigh	0
ADR_ATTCCCGGTGCATCTA-1	ADR	-43.2756	-0.633415	0.98294	0.0518064	1	0.00658492	0.273568	0.0397338	0.798046	DCLow & ATSCLow	0
ADR_ATTCCTAAGATAGCAT-1	ADR	-0.781437	-6.64541	0.563888	0.0219695	0.357012	0.00676936	0.28123	0.0274771	0.427029	DCLow & ATSCLow	0
ADR_ATTCCTAAGGTCGACA-1	ADR	2.0544	-1.04671	0.6396	0.0331402	0.630591	0.00489771	0.203474	0.0223992	0.273317	DCLow & ATSCLow	0
ADR_ATTCCTACAAAGGGCT-1	ADR	-1.91398	-11.3486	0.259398	0.00874367	0.0331012	0.00384576	0.159771	0.0219821	0.260692	DCLow & ATSCLow	0.903337
ADR_ATTCCTACATGTTCAG-1	ADR	-6.01188	34.4266	0.966663	0.0137238	0.155069	0.00904402	0.375731	0.0160546	0.0812611	DCLow & ATSCLow	0.471894
ADR_ATTCCTAGTGTCCCTT-1	ADR	35.3329	8.06975	1.24008	0.0266156	0.470797	0.00962465	0.399852	0.0289435	0.471417	DCLow & ATSCLow	0
ADR_ATTCGTTCAGCGCTTG-1	ADR	22.2399	9.27583	0.825231	0.0329007	0.624724	0	0	0.0242383	0.328986	DCLow & ATSCLow	0
ADR_ATTCGTTGTAGATTGA-1	ADR	-15.9371	11.1214	0.462345	0.0110509	0.089608	0.00103146	0.0428515	0.0120193	0	DCLow & ATSCLow	0
ADR_ATTCGTTGTCCGGTCA-1	ADR	-20.8516	11.0057	0.560016	0.00555384	0	0.00188531	0.0783245	0.0149786	0.0486922	DCLow & ATSCLow	0
ADR_ATTCGTTGTGTTGCCG-1	ADR	15.3339	18.8998	0.748344	0.0333609	0.635995	0.0011066	0.0459731	0.0347025	0.645744	DCLow & ATSCLow	0
ADR_ATTCGTTTCCAGTGTA-1	ADR	27.8122	14.8153	0.82088	0.0488687	1	0.0101779	0.422839	0.0296312	0.492234	DCLow & ATSCLow	0.695505
ADR_ATTCTACAGGTCGTCC-1	ADR	32.9575	12.8939	0.783969	0.0524873	1	0.00040985	0.0170271	0.0348666	0.650714	DCLow & ATSCLow	0
ADR_ATTCTACAGTTACGAA-1	ADR	9.11405	-15.7342	0.703771	0.0234194	0.392521	0.0111001	0.46115	0.0273462	0.423067	DCLow & ATSCLow	0
ADR_ATTCTACCAATTCGTG-1	ADR	-17.8481	32.5919	1.07351	0.0196055	0.299115	0	0	0.0243935	0.333687	DCLow & ATSCLow	0.695757
ADR_ATTCTACCATTGACTG-1	ADR	25.3808	-5.0879	0.805054	0.030896	0.575628	0.00941972	0.391339	0.0367456	0.707592	DCLow & ATSCLow	0
ADR_ATTCTACGTGTGTTTG-1	ADR	10.3964	14.9845	0.762144	0.0322135	0.607896	0.000812869	0.0337703	0.0265254	0.39822	DCLow & ATSCLow	0
ADR_ATTCTACGTTGCCTAA-1	ADR	29.5631	-2.36545	1.00367	0.0381771	0.753949	0.00338809	0.140757	0.0299041	0.500494	DCLow & ATSCLow	0.699024
ADR_ATTCTTGTCGCCGTGA-1	ADR	-20.8201	30.4863	0.647941	0.0201098	0.311467	0	0	0.0237768	0.315019	DCLow & ATSCLow	0.652394
ADR_ATTGTTCAGCTGAAAT-1	ADR	33.7538	2.72897	1.24008	0.0484022	1	0.0093036	0.386515	0.0419189	0.864191	DCLow & ATSCLow	0
ADR_ATTGTTCAGTCCCGAC-1	ADR	19.311	-1.92811	0.979615	0.0281664	0.508777	0	0	0.0291321	0.477125	DCLow & ATSCLow	0
ADR_ATTGTTCCAGGTCTCG-1	ADR	26.8646	-9.46878	1.24008	0.0399486	0.797332	0	0	0.0234285	0.304476	DCLow & ATSCLow	0
ADR_ATTGTTCGTACAGTTC-1	ADR	34.8333	-0.338563	1.10567	0.0389273	0.772321	0.00191946	0.0797434	0.0249082	0.349266	DCLow & ATSCLow	0.903337
ADR_ATTGTTCGTGTGTCCG-1	ADR	-18.5275	14.0838	0.760692	0.00414804	0	0.00295092	0.122595	0.014058	0.020824	DCLow & ATSCLow	0.67757
ADR_ATTGTTCGTTTATGCG-1	ADR	0.531569	16.2449	1.05291	0.0170776	0.237205	0.00351105	0.145865	0.0157706	0.0726656	DCLow & ATSCLow	0.449917
ADR_ATTTACCAGCTCGCAC-1	ADR	3.46115	22.4882	0.624029	0.0193785	0.293557	0.00336077	0.139622	0.0174011	0.122023	DCLow & ATSCLow	0.896651
ADR_ATTTACCCATACTGAC-1	ADR	-15.8815	12.4385	0.239655	0.00617794	0	0.00150278	0.0624326	0.0144595	0.0329786	DCLow & ATSCLow	0
ADR_ATTTACCGTACCCGCA-1	ADR	34.6968	6.5347	1.18982	0.0463976	0.955273	0	0	0.0336842	0.614921	DCLow & ATSCLow	0
ADR_ATTTACCGTTAACAGA-1	ADR	21.8333	7.13466	1.24008	0.0318227	0.598323	0	0	0.0215496	0.247598	DCLow & ATSCLow	0
ADR_ATTTACCTCCACCTGT-1	ADR	3.1742	-11.0085	0.285303	0.040642	0.814315	0.0020151	0.0837164	0.0342033	0.630635	DCLow & ATSCLow	0
ADR_ATTTACCTCTACGGTA-1	ADR	16.9453	17.6077	0.680928	0.0321757	0.606969	0.00661908	0.274987	0.0162609	0.0875063	DCLow & ATSCLow	0
ADR_ATTTCACCAGATTCGT-1	ADR	1.82462	-5.38261	0.31218	0.0173613	0.244152	0.0163189	0.677961	0.0336221	0.613041	DCLow & ATSCLow	0
ADR_ATTTCACGTGGTCTGC-1	ADR	-19.914	26.5886	0.933269	0.0146758	0.178382	0	0	0.011569	0	DCLow & ATSCLow	0
ADR_ATTTCACGTTGGGCCT-1	ADR	-18.7559	26.2091	0.852378	0.00789263	0.0122586	0.00353154	0.146717	0.0155332	0.0654803	DCLow & ATSCLow	0
ADR_ATTTCACTCGACCATA-1	ADR	24.3682	-2.5967	0.573705	0.0384419	0.760433	0.0103214	0.428798	0.0316588	0.553611	DCLow & ATSCLow	0
ADR_ATTTCTGAGCTGCCTG-1	ADR	-22.684	6.88482	0.496171	0.0142849	0.16881	0.00575156	0.238947	0.0186856	0.160904	DCLow & ATSCLow	0.583027
ADR_ATTTCTGAGTTTCTTC-1	ADR	24.6065	7.71071	0.650487	0.0324153	0.612836	0	0	0.023027	0.292321	DCLow & ATSCLow	0
ADR_ATTTCTGCACCGGTCA-1	ADR	-10.1379	22.6457	0.75269	0.0123181	0.12064	0.00293726	0.122027	0.0183639	0.151167	DCLow & ATSCLow	0
ADR_ATTTCTGGTGTTTACG-1	ADR	12.9895	13.2476	1.24008	0.0334806	0.638928	0	0	0.0239166	0.319249	DCLow & ATSCLow	0
ADR_ATTTCTGTCTGTCAGA-1	ADR	-14.8762	19.0852	1.11379	0.00948124	0.0511649	0.00419413	0.174244	0.0194576	0.184273	DCLow & ATSCLow	0.663112
ADR_CAAAGAAAGGATTTGA-1	ADR	4.4591	8.94268	0.526908	0.0298243	0.549382	0.00826531	0.343379	0.031031	0.534607	DCLow & ATSCLow	0.594223
ADR_CAAAGAACAGAATGTA-1	ADR	18.633	3.219	0.757164	0.023804	0.401939	0.00375696	0.156082	0.03159	0.551529	DCLow & ATSCLow	0
ADR_CAAAGAAGTCCTCCAT-1	ADR	-7.38996	11.0295	0.22748	0.0101747	0.0681478	0	0	0.0103089	0	DCLow & ATSCLow	0
ADR_CAAAGAAGTGCATGAG-1	ADR	8.5314	1.98781	0.858713	0.0129421	0.135925	0.00672154	0.279244	0.02517	0.35719	DCLow & ATSCLow	0
ADR_CAAAGAATCGCAGATT-1	ADR	-39.6539	1.40293	1.24008	0.0341804	0.656065	0.00315585	0.131108	0.0388087	0.770043	DCLow & ATSCLow	0
ADR_CAACAACAGTGGCAGT-1	ADR	17.9592	-8.74635	1.03153	0.033966	0.650816	0.00868199	0.36069	0.0300261	0.504187	DCLow & ATSCLow	0.903337
ADR_CAACAACCAAATCGGG-1	ADR	18.4514	12.8914	0.821315	0.0208411	0.329376	0.0102872	0.42738	0.0277322	0.434751	DCLow & ATSCLow	0
ADR_CAACAACCACGACAGA-1	ADR	-7.36917	13.0129	0.430428	0.00677682	0	0	0	0.0111053	0	DCLow & ATSCLow	0.463475
ADR_CAACAGTCAGGGCTTC-1	ADR	34.4261	-1.37021	1.21209	0.0274666	0.49164	0.0099252	0.412339	0.0279363	0.440929	DCLow & ATSCLow	0
ADR_CAACAGTGTTCTGACA-1	ADR	-0.885022	-9.21016	0.173892	0.0249198	0.429266	0.00344957	0.143311	0.0302058	0.509626	DCLow & ATSCLow	0.869458
ADR_CAACAGTTCAGCAGAG-1	ADR	4.71934	-10.5812	0.598931	0.00933625	0.0476139	0.0119471	0.496339	0.0271	0.415613	DCLow & ATSCLow	0
ADR_CAACAGTTCGTTAGTG-1	ADR	-0.657374	-9.94645	0.667035	0.0304547	0.564821	0.00385942	0.160338	0.0287128	0.464433	DCLow & ATSCLow	0.816174
ADR_CAACCAAAGCACCGTC-1	ADR	35.2169	0.437062	0.953909	0.0299945	0.55355	0	0	0.021991	0.260961	DCLow & ATSCLow	0
ADR_CAACCAACAAGCACAG-1	ADR	-4.11902	29.4254	0.904771	0.0150162	0.186719	0.00251375	0.104433	0.0209883	0.230608	DCLow & ATSCLow	0.476152
ADR_CAACCAAGTTGCATTG-1	ADR	28.2268	13.0998	1.24008	0.0414993	0.835312	0.0173162	0.719394	0.0227719	0.284599	DCLow & ATSCLow	0
ADR_CAACCAATCCCGTGAG-1	ADR	13.1185	11.2749	1.07286	0.0171595	0.239212	0.00521193	0.216528	0.0187876	0.163993	DCLow & ATSCLow	0
ADR_CAACCAATCCTGCTAC-1	ADR	25.3957	9.84722	1.24008	0.0503061	1	0.00226784	0.0942165	0.0223171	0.270832	DCLow & ATSCLow	0
ADR_CAACCTCCAGTTGGTT-1	ADR	-26.3025	21.7347	0.827663	0.0243839	0.416143	0.00635268	0.26392	0.0375709	0.732572	DCLow & ATSCLow	0.794085
ADR_CAACCTCCATACTGAC-1	ADR	0.6824	2.77686	0.502624	0.0121857	0.117398	0.00935141	0.388501	0.0247086	0.343223	DCLow & ATSCLow	0
ADR_CAACCTCGTATAATGG-1	ADR	-15.6376	13.3569	0.479946	0.00436238	0	0.00262987	0.109257	0.0121546	0	DCLow & ATSCLow	0
ADR_CAACCTCTCGAGCACC-1	ADR	-0.261964	-11.0332	0.231537	0.0140769	0.163715	0.00428293	0.177933	0.0234374	0.304744	DCLow & ATSCLow	0
ADR_CAACGATAGGTAACTA-1	ADR	19.577	-7.84125	1.03422	0.023577	0.396381	0.00475426	0.197514	0.0162498	0.0871705	DCLow & ATSCLow	0.756215
ADR_CAACGATGTACCACGC-1	ADR	-22.3889	9.07434	0.473036	0.0124441	0.123728	0.0105946	0.44015	0.0233043	0.300715	DCLow & ATSCLow	0
ADR_CAACGATGTCCTGGGT-1	ADR	32.0224	7.35124	1.24008	0.0301017	0.556175	0.00401653	0.166865	0.0201231	0.204419	DCLow & ATSCLow	0.84982
ADR_CAACGATGTGAATAAC-1	ADR	25.6315	0.97181	0.83935	0.0279961	0.504609	0.00188531	0.0783245	0.0211059	0.234167	DCLow & ATSCLow	0.306164
ADR_CAACGATGTTAAGTCC-1	ADR	-7.88293	21.994	1.00212	0.00888866	0.0366522	0.0117217	0.486974	0.0183284	0.150092	DCLow & ATSCLow	0
ADR_CAACGATTCCTCTAAT-1	ADR	-8.4197	6.20997	0.329347	0.0210302	0.334008	0.0122613	0.509393	0.0288925	0.469872	DCLow & ATSCLow	0
ADR_CAACGGCTCCGGTAAT-1	ADR	6.50545	-15.5752	0.95453	0.0606446	1	0.0214215	0.889948	0.0527713	1	DCLow & ATSCHigh	0.903337
ADR_CAAGACTGTCCGGACT-1	ADR	34.698	2.53896	1.15848	0.032327	0.610675	0.0076642	0.318406	0.0322955	0.572884	DCLow & ATSCLow	0.53698
ADR_CAAGACTTCGCTCTAC-1	ADR	15.4839	12.4015	1.13568	0.0214526	0.344352	0	0	0.0264212	0.395064	DCLow & ATSCLow	0
ADR_CAAGAGGGTGATACAA-1	ADR	21.2483	-0.647345	0.204741	0.016485	0.222692	0.00713822	0.296555	0.0261128	0.38573	DCLow & ATSCLow	0
ADR_CAAGAGGGTGGAGAAA-1	ADR	-16.8965	14.0184	0.439901	0.00700376	0	0.00350422	0.145581	0.0095835	0	DCLow & ATSCLow	0
ADR_CAAGAGGGTTTGACAC-1	ADR	25.4974	16.0656	0.964991	0.0270947	0.482531	0.0136617	0.567569	0.0266741	0.40272	DCLow & ATSCLow	0
ADR_CAAGAGGTCCGGTAGC-1	ADR	13.031	-3.44377	0.725414	0.0571396	1	0.00725435	0.301379	0.0360867	0.687647	DCLow & ATSCLow	0
ADR_CAAGCTACATGCAGCC-1	ADR	30.9353	-2.95663	1.00841	0.045742	0.939217	0	0	0.0315878	0.551462	DCLow & ATSCLow	0
ADR_CAAGCTAGTATGGGAC-1	ADR	1.40814	-14.3334	0.403842	0.0343506	0.660234	0.0115031	0.477893	0.0282225	0.449592	DCLow & ATSCLow	0.903337
ADR_CAAGCTATCCATGCAA-1	ADR	21.5448	-3.82633	0.899788	0.0242705	0.413364	0.00605895	0.251717	0.0253563	0.362831	DCLow & ATSCLow	0
ADR_CAAGGGAAGATGCTTC-1	ADR	-21.4365	6.20407	0.390899	0.0106349	0.0794183	0.0020834	0.0865543	0.0193888	0.182191	DCLow & ATSCLow	0
ADR_CAAGGGAAGTCCTACA-1	ADR	32.5874	2.21142	0.256046	0.0333483	0.635686	0.00453567	0.188433	0.0379391	0.74372	DCLow & ATSCLow	0.640116
ADR_CAAGGGACAAGGTCTT-1	ADR	-2.2227	29.3484	1.24008	0.0159239	0.208952	0	0	0.0254917	0.366927	DCLow & ATSCLow	0
ADR_CAAGGGACACCTTCCA-1	ADR	35.9295	-3.17224	1.24008	0.0403835	0.807985	0	0	0.0374533	0.729013	DCLow & ATSCLow	0.630352
ADR_CAAGGGATCCACGTCT-1	ADR	-1.07915	18.5917	0.714047	0.0250269	0.431891	0.00487038	0.202338	0.0193622	0.181385	DCLow & ATSCLow	0
ADR_CAATACGCAAATACAG-1	ADR	-6.39112	18.85	0.539116	0.0112842	0.0953204	0.00250009	0.103865	0.0198392	0.195823	DCLow & ATSCLow	0
ADR_CAATACGCACTGTCCT-1	ADR	14.2932	6.92635	1.24008	0.0193533	0.29294	0.00566276	0.235257	0.0251522	0.356653	DCLow & ATSCLow	0.754302
ADR_CAATACGCAGGCACAA-1	ADR	-17.9298	25.1192	0.491021	0.017708	0.252644	0.00040985	0.0170271	0.0182042	0.146332	DCLow & ATSCLow	0.475
ADR_CAATACGGTGTCATGT-1	ADR	-9.86991	4.16875	0	0.0153944	0.195983	0.0100003	0.415461	0.0323044	0.573152	DCLow & ATSCLow	0
ADR_CAATCGAAGAGAGCAA-1	ADR	38.2848	2.98722	1.24008	0.0487427	1	0.00157792	0.0655542	0.0321557	0.568653	DCLow & ATSCLow	0.695959
ADR_CAATCGACATTGAAAG-1	ADR	1.79683	-10.7365	0.848935	0.0159681	0.210032	0.00435124	0.180771	0.0250923	0.35484	DCLow & ATSCLow	0
ADR_CAATCGAGTGAGTAAT-1	ADR	20.8045	-2.35736	0.711424	0.0234888	0.39422	0.00504116	0.209433	0.0268937	0.409368	DCLow & ATSCLow	0
ADR_CAATCGATCGGACTTA-1	ADR	7.70472	2.86257	0.63302	0.0327935	0.622099	0.0169678	0.704921	0.0243958	0.333754	DCLow & ATSCLow	0.89485
ADR_CAATGACTCCGTTGAA-1	ADR	-3.31437	13.6813	0.71352	0.00762786	0.00577417	0.00329929	0.137068	0.0184305	0.153181	DCLow & ATSCLow	0.689171
ADR_CAATTTCCAATACGCT-1	ADR	-42.9884	0.886807	0.545366	0.0318038	0.59786	0	0	0.0216716	0.251291	DCLow & ATSCLow	0.903337
ADR_CAATTTCCACATTACG-1	ADR	-5.72142	9.15393	0.646606	0.0439075	0.894289	0	0	0.0193289	0.180378	DCLow & ATSCLow	0
ADR_CAATTTCGTACAAGTA-1	ADR	24.9836	-2.74061	1.18766	0.0254178	0.441463	0.000833362	0.0346217	0.0241429	0.326099	DCLow & ATSCLow	0
ADR_CAATTTCTCCACTGAA-1	ADR	-7.22463	26.7622	0.813661	0.0101179	0.0667583	0	0	0.0138051	0.0131686	DCLow & ATSCLow	0
ADR_CACAACAAGGTAATCA-1	ADR	23.7514	11.273	0.926488	0.0277125	0.497661	0.00455617	0.189284	0.0229072	0.288695	DCLow & ATSCLow	0
ADR_CACAACACAGAACGCA-1	ADR	6.09197	20.7165	0.808396	0.0229655	0.381405	0.000956317	0.0397298	0.0207598	0.223691	DCLow & ATSCLow	0
ADR_CACAACACATCCGGTG-1	ADR	10.1038	-15.161	0.67935	0.0187481	0.278118	0.00599064	0.248879	0.026308	0.39164	DCLow & ATSCLow	0.586403
ADR_CACAACATCACCCTCA-1	ADR	27.9448	-10.3892	1.24008	0.0258906	0.453042	0	0	0.0373978	0.727334	DCLow & ATSCLow	0
ADR_CACACAAGTCATACCA-1	ADR	26.4743	6.14558	1.21698	0.0266723	0.472187	0.00380477	0.158068	0.0233886	0.303267	DCLow & ATSCLow	0.640519
ADR_CACAGATCAATCTAGC-1	ADR	-23.8193	10.3413	0.188125	0.0123748	0.12203	6.83083e-06	0.00028375	0.0156397	0.0687036	DCLow & ATSCLow	0.470311
ADR_CACAGATTCAGAGCAG-1	ADR	-16.2766	24.5333	0.781407	0.013541	0.150592	0	0	0.00957462	0	DCLow & ATSCLow	0
ADR_CACAGATTCCCAGGCA-1	ADR	1.50697	-12.5208	0.400774	0.0376917	0.74206	0.00357936	0.148703	0.0264367	0.395534	DCLow & ATSCLow	0.903337
ADR_CACAGATTCGTTCTGC-1	ADR	13.7746	7.41005	1.03617	0.0335626	0.640935	0	0	0.026348	0.392848	DCLow & ATSCLow	0
ADR_CACAGGCAGATGCTTC-1	ADR	5.31958	0.851101	0	0.00482888	0	0.0267222	1	0.0347357	0.646752	DCHigh & ATSCLow	0
ADR_CACAGGCCACTCAAGT-1	ADR	1.67256	-4.72294	0.302055	0.0203998	0.318568	0.0123023	0.511096	0.0336487	0.613847	DCLow & ATSCLow	0
ADR_CACAGGCGTGCCCAGT-1	ADR	11.9592	6.31218	1.10232	0.0362544	0.70686	0.00639366	0.265622	0.0213011	0.240077	DCLow & ATSCLow	0
ADR_CACAGGCTCTTCGGAA-1	ADR	-10.6524	5.5048	0.617497	0.00605816	0	0.00909184	0.377717	0.0210016	0.231011	DCLow & ATSCLow	0.59415
ADR_CACATGAGTGGTAATA-1	ADR	25.4167	4.85432	0.729112	0.0305114	0.56621	4.0985e-05	0.00170333	0.0206644	0.220804	DCLow & ATSCLow	0
ADR_CACCAAACAAATTAGG-1	ADR	11.1167	-7.36443	0	0.0372757	0.731871	0.0252331	1	0.0448406	0.952631	DCHigh & ATSCHigh	0
ADR_CACCAAACAGAGGACT-1	ADR	5.12186	1.06363	0.309018	0.0200846	0.310849	0.00155743	0.0647029	0.0311086	0.536957	DCLow & ATSCLow	0
ADR_CACCAAAGTGAGTTGG-1	ADR	2.98875	5.90578	1.08475	0.0136986	0.154452	0.000744561	0.0309325	0.0224014	0.273384	DCLow & ATSCLow	0
ADR_CACCAAATCCCATGGG-1	ADR	26.3795	-8.53801	1.05152	0.0385302	0.762594	0.00471328	0.195811	0.0317387	0.556029	DCLow & ATSCLow	0
ADR_CACCGTTGTTTACGTG-1	ADR	8.56399	11.5691	0.847873	0.0200972	0.311158	0.00964514	0.400704	0.0193755	0.181788	DCLow & ATSCLow	0
ADR_CACCGTTTCATCGCTC-1	ADR	4.68063	-2.28919	0.607226	0.0347036	0.66888	0.00732949	0.304501	0.0425667	0.883799	DCLow & ATSCLow	0.903337
ADR_CACGAATAGGGAGGAC-1	ADR	-22.1174	9.37434	0.659004	0.0160437	0.211885	0.00718604	0.298541	0.0190627	0.17232	DCLow & ATSCLow	0
ADR_CACGAATTCAAGAGGC-1	ADR	5.94759	17.0312	0.63684	0.0112464	0.0943941	0.00133201	0.055338	0.0180156	0.140624	DCLow & ATSCLow	0
ADR_CACGGGTAGATACCAA-1	ADR	6.47468	9.61512	0.353183	0.0222217	0.363187	0.0133406	0.554231	0.0323731	0.575234	DCLow & ATSCLow	0
ADR_CACGGGTAGGTAAGGA-1	ADR	-11.5943	21.7082	0.755874	0.0167372	0.228868	0	0	0.0112074	0	DCLow & ATSCLow	0
ADR_CACGGGTCAACTGCTA-1	ADR	6.01444	-6.90738	0.782594	0.0204754	0.320421	0.00435807	0.181055	0.028746	0.46544	DCLow & ATSCLow	0.903337
ADR_CACGGGTCATCTATCT-1	ADR	10.0858	22.7536	1.24008	0.0281853	0.50924	0.001817	0.0754867	0.0185481	0.15674	DCLow & ATSCLow	0.903337
ADR_CACGGGTCATTAGGCT-1	ADR	13.9402	-14.9827	0.852379	0.034836	0.672122	0.0182042	0.756286	0.0383429	0.755941	DCLow & ATSCLow	0
ADR_CACGGGTTCCAAATGC-1	ADR	5.80294	-16.7075	0.210609	0.077489	1	0.0115714	0.480731	0.0568554	1	DCLow & ATSCHigh	0
ADR_CACGGGTTCCCGTTGT-1	ADR	16.0113	8.84091	0.947289	0.0167435	0.229022	0.00540319	0.224474	0.0272486	0.420112	DCLow & ATSCLow	0.628183
ADR_CACGGGTTCGTCAACA-1	ADR	19.3028	8.66003	1.07612	0.0293389	0.537494	0.0100823	0.418866	0.0273773	0.424007	DCLow & ATSCLow	0
ADR_CACGGGTTCGTTAGAC-1	ADR	-16.8149	13.0054	0.586938	0.000605186	0	0.00171454	0.0712299	0.0092951	0	DCLow & ATSCLow	0
ADR_CACGTGGAGGATACCG-1	ADR	31.0141	-5.11153	1.07877	0.0781194	1	0.00596332	0.247744	0.0405014	0.821281	DCLow & ATSCLow	0
ADR_CACGTGGCACGCCAGT-1	ADR	-6.05199	20.1265	0.82554	0.0130619	0.138858	0	0	0.0129643	0	DCLow & ATSCLow	0
ADR_CACGTGGCACGCGTCA-1	ADR	-11.9832	28.6768	1.09375	0.00924799	0.0454524	0	0	0.0132305	0	DCLow & ATSCLow	0
ADR_CACGTGGCATCGGAGA-1	ADR	22.9892	14.1323	1.1347	0.0372946	0.732334	0	0	0.0189296	0.168291	DCLow & ATSCLow	0.893313
ADR_CACGTGGTCAAGGCTT-1	ADR	36.3043	3.24636	1.24008	0.0636138	1	0.00223368	0.0927976	0.0336265	0.613175	DCLow & ATSCLow	0.903337
ADR_CACGTGGTCAGACTGT-1	ADR	2.16636	-4.78821	0.956843	0.0172352	0.241065	0.00825165	0.342812	0.0245422	0.338186	DCLow & ATSCLow	0
ADR_CACGTTCAGCCATGCC-1	ADR	8.00635	6.04712	0.909334	0.0338967	0.649118	0.0100072	0.415744	0.0289989	0.473095	DCLow & ATSCLow	0
ADR_CACGTTCAGGCACTCC-1	ADR	25.4983	4.07884	1.24008	0.0361725	0.704852	0.00389358	0.161757	0.0266075	0.400705	DCLow & ATSCLow	0
ADR_CACGTTCGTACTTCCC-1	ADR	-12.4826	32.5938	0.712432	0.0295028	0.541508	0	0	0.0222639	0.269221	DCLow & ATSCLow	0
ADR_CACGTTCTCGCTAAAC-1	ADR	-0.707966	-6.52979	0.622812	0.0175882	0.249711	0	0	0.0231934	0.297358	DCLow & ATSCLow	0
ADR_CACTAAGCATCGATCA-1	ADR	0.995545	-1.76325	0.474168	0.0261365	0.459063	0.00473377	0.196663	0.0243558	0.332545	DCLow & ATSCLow	0
ADR_CACTAAGGTAGGTAGC-1	ADR	-17.2276	22.331	0.415569	0.0141777	0.166185	0	0	0.0157085	0.0707854	DCLow & ATSCLow	0
ADR_CACTGAAAGGTGCTGA-1	ADR	-19.7256	31.6806	0.929035	0.032264	0.609131	0.00370914	0.154095	0.0283534	0.453554	DCLow & ATSCLow	0
ADR_CACTGAACATTCCTAT-1	ADR	22.5621	-9.20975	0.790992	0.0476332	0.985534	0.0122818	0.510245	0.0305696	0.520639	DCLow & ATSCLow	0
ADR_CACTGAAGTTCCACGG-1	ADR	17.4719	16.6417	0.534356	0.0186284	0.275185	0.0109088	0.453204	0.0336731	0.614586	DCLow & ATSCLow	0
ADR_CACTGAATCGGCGATC-1	ADR	-0.915403	-0.729324	0.66167	0.0369478	0.723842	0.00494552	0.20546	0.0350308	0.655683	DCLow & ATSCLow	0
ADR_CACTGGGCACAGCTTA-1	ADR	1.87984	-13.9307	0.496475	0.0159239	0.208952	0.00494552	0.20546	0.0204692	0.214894	DCLow & ATSCLow	0.903337
ADR_CACTGGGGTATCCTTT-1	ADR	-5.16456	33.3486	0.908251	0.016567	0.224699	0.0033676	0.139906	0.0172569	0.117658	DCLow & ATSCLow	0
ADR_CACTGGGGTCCGTTTC-1	ADR	11.7052	19.6198	0.886094	0.017481	0.247086	0	0	0.0268515	0.408092	DCLow & ATSCLow	0.383745
ADR_CACTGGGTCCCGTAAA-1	ADR	-10.8875	16.7127	1.05735	0.00960732	0.0542527	0	0	0.0132394	0	DCLow & ATSCLow	0
ADR_CACTGGGTCGCTTTAT-1	ADR	21.4121	9.40153	1.17525	0.0226882	0.374612	0.0106561	0.442704	0.0201808	0.206165	DCLow & ATSCLow	0
ADR_CACTGTCGTGTCTTGA-1	ADR	-23.1058	14.5506	0.248011	0.0138058	0.157076	0.00585403	0.243203	0.0203671	0.211805	DCLow & ATSCLow	0
ADR_CACTGTCTCATTCACT-1	ADR	-13.6571	18.8076	0.89888	0.00943711	0.0500841	0.0052939	0.219933	0.0115024	0	DCLow & ATSCLow	0
ADR_CACTGTCTCCACGTCT-1	ADR	28.8741	4.23463	1.23022	0.0363679	0.709639	0	0	0.0296024	0.491361	DCLow & ATSCLow	0
ADR_CACTGTCTCCTAAACG-1	ADR	21.374	-11.1732	0.890192	0.0244218	0.417069	0.0105878	0.439866	0.0304986	0.51849	DCLow & ATSCLow	0
ADR_CACTTCGAGTTAACGA-1	ADR	-21.5451	27.3707	0.9806	0.0140075	0.162017	0.00183066	0.0760543	0.0160191	0.0801867	DCLow & ATSCLow	0
ADR_CACTTCGGTCGTATGT-1	ADR	-43.1274	0.890081	0.735762	0.0203431	0.317179	0.000942655	0.0391623	0.0153979	0.061384	DCLow & ATSCLow	0
ADR_CACTTCGTCGTTCGCT-1	ADR	-13.9176	22.5487	0.827297	0.0218119	0.353152	0	0	0.0172947	0.118799	DCLow & ATSCLow	0
ADR_CAGAGCCAGACTACCT-1	ADR	16.8462	2.96995	0.6597	0.0186914	0.276729	0.00334711	0.139054	0.0162165	0.0861633	DCLow & ATSCLow	0.726157
ADR_CAGAGCCAGGTACCTT-1	ADR	3.58355	10.2211	0.185735	0.0297991	0.548764	0.0118037	0.49038	0.022397	0.27325	DCLow & ATSCLow	0
ADR_CAGAGCCCAATGGGTG-1	ADR	-9.29842	14.2698	0.146174	0.00781698	0.0104059	0.0112914	0.469096	0.0205069	0.216036	DCLow & ATSCLow	0.730872
ADR_CAGAGCCCACTTGTGA-1	ADR	-20.3111	15.4722	0.468672	0.0178593	0.256349	0.00469278	0.19496	0.0143198	0.028748	DCLow & ATSCLow	0
ADR_CAGAGCCGTACGTTCA-1	ADR	-11.54	22.398	0.736364	0.0169704	0.23458	0.00437856	0.181906	0.0175365	0.126119	DCLow & ATSCLow	0
ADR_CAGAGCCGTCTCAGAT-1	ADR	27.3507	6.09979	0.774443	0.0259536	0.454586	0	0	0.0263635	0.393318	DCLow & ATSCLow	0.903337
ADR_CAGAGCCGTTGCTCAA-1	ADR	-19.6694	18.5742	0.712919	0.0239111	0.404564	0	0	0.0130775	0	DCLow & ATSCLow	0
ADR_CAGATACAGACCAAAT-1	ADR	31.4994	-4.27676	0.974665	0.0450422	0.922079	0	0	0.0358161	0.679455	DCLow & ATSCLow	0
ADR_CAGATACAGGGCAGAG-1	ADR	7.77771	11.3224	1.0978	0.01269	0.129749	0.00098364	0.040865	0.0286085	0.461277	DCLow & ATSCLow	0.903337
ADR_CAGATACCAACACAGG-1	ADR	2.56904	30.3356	0.969671	0.0185716	0.273795	0.000177602	0.00737841	0.0352504	0.662331	DCLow & ATSCLow	0
ADR_CAGATACGTATCGCGC-1	ADR	6.63065	12.6458	0	0.0311103	0.580877	0.00681717	0.283217	0.03744	0.72861	DCLow & ATSCLow	0
ADR_CAGATCACACGCACCA-1	ADR	35.5301	9.48539	1.04626	0.0249324	0.429575	0.00188531	0.0783245	0.0273107	0.421992	DCLow & ATSCLow	0
ADR_CAGATCACACTGCATA-1	ADR	14.1381	10.5383	0.887442	0.0168759	0.232264	0	0	0.0187832	0.163859	DCLow & ATSCLow	0
ADR_CAGATCACATGCGGTC-1	ADR	22.884	-2.47459	1.02768	0.0393749	0.783283	0	0	0.0290189	0.4737	DCLow & ATSCLow	0
ADR_CAGATCAGTTCCGCTT-1	ADR	1.94038	-11.2604	0.513205	0.0141273	0.16495	0.00632535	0.262785	0.0401176	0.809663	DCLow & ATSCLow	0
ADR_CAGATTGAGAGAGTTT-1	ADR	1.97801	21.1105	0.29728	0.019057	0.285683	0.00407118	0.169136	0.0229738	0.290709	DCLow & ATSCLow	0
ADR_CAGATTGAGGGAGGAC-1	ADR	-7.46697	14.5233	0.507958	0.00716767	0	0.00499334	0.207447	0.0141246	0.0228385	DCLow & ATSCLow	0
ADR_CAGATTGAGTATGGAT-1	ADR	0.425423	-13.6047	0.876414	0.0152053	0.191351	0	0	0.0216139	0.249545	DCLow & ATSCLow	0
ADR_CAGATTGCATGGATCT-1	ADR	26.7856	-5.8401	1.24008	0.0300449	0.554785	0.00677619	0.281514	0.025292	0.360884	DCLow & ATSCLow	0
ADR_CAGATTGGTCCACTTC-1	ADR	18.2302	-2.89477	0.568369	0.034546	0.66502	0	0	0.0369674	0.714307	DCLow & ATSCLow	0.479128
ADR_CAGATTGGTGCTGTCG-1	ADR	12.1182	15.2663	1.24008	0.0148207	0.181933	0	0	0.0115512	0	DCLow & ATSCLow	0
ADR_CAGCAATAGGACTGGT-1	ADR	2.03309	16.5258	0.508699	0.0185716	0.273795	0.00444004	0.18446	0.0291431	0.47746	DCLow & ATSCLow	0.658224
ADR_CAGCAATCAGATGCGA-1	ADR	7.32664	10.4595	0.879595	0.0208033	0.328449	0.00172137	0.0715137	0.0336953	0.615257	DCLow & ATSCLow	0
ADR_CAGCAATTCATACGGT-1	ADR	9.71381	0.569583	0.412569	0.0196055	0.299115	0	0	0.0235128	0.307028	DCLow & ATSCLow	0
ADR_CAGCAATTCCACATAG-1	ADR	-22.7815	22.1589	0.45452	0.0137554	0.155841	0.014256	0.592258	0.025973	0.3815	DCLow & ATSCLow	0
ADR_CAGCAATTCTAGTTCT-1	ADR	-37.0948	4.34686	0.670456	0.00806284	0.0164271	0.00915332	0.380271	0.0236659	0.311661	DCLow & ATSCLow	0
ADR_CAGCACGTCGACGCTG-1	ADR	3.30082	6.74164	0.690765	0.0190192	0.284757	0	0	0.0196817	0.191055	DCLow & ATSCLow	0
ADR_CAGCACGTCGCACGAC-1	ADR	27.188	-9.98303	0.699251	0.0334302	0.637693	0	0	0.0326926	0.584904	DCLow & ATSCLow	0
ADR_CAGCAGCGTCCTACGG-1	ADR	-13.1339	22.5636	0.664614	0.00554123	0	0	0	0.0150962	0.0522513	DCLow & ATSCLow	0
ADR_CAGCAGCGTGCCGGTT-1	ADR	12.9158	-4.32584	0.984647	0.0391669	0.778188	0.0151235	0.628299	0.0443015	0.936313	DCLow & ATSCHigh	0.824931
ADR_CAGCAGCTCGCACTCT-1	ADR	-24.2364	23.4456	0.874921	0.010471	0.0754041	0.0106424	0.442136	0.018131	0.144116	DCLow & ATSCLow	0
ADR_CAGCCAGAGGCGCTCT-1	ADR	-2.17296	13.8148	0.604275	0.0190003	0.284294	0.00187165	0.077757	0.0133415	0	DCLow & ATSCLow	0
ADR_CAGCCAGCACGCAGTC-1	ADR	-10.4794	16.1229	0.718982	0.00657509	0	0.00316951	0.131676	0.0230359	0.29259	DCLow & ATSCLow	0.480489
ADR_CAGCCAGTCCATTTAC-1	ADR	20.4017	4.36622	1.24008	0.0427349	0.865573	0.00782814	0.325217	0.0296667	0.493308	DCLow & ATSCLow	0
ADR_CAGCCAGTCGAAGGAC-1	ADR	19.6937	19.3979	1.24008	0.0439516	0.89537	0.00599064	0.248879	0.0314103	0.54609	DCLow & ATSCLow	0
ADR_CAGCGTGAGGGTAGCT-1	ADR	27.1326	-9.8626	1.02285	0.0248315	0.427105	0.00176919	0.0735002	0.0230714	0.293664	DCLow & ATSCLow	0
ADR_CAGCGTGCAATGTTGC-1	ADR	-18.9225	17.3056	0.26205	0.0143542	0.170508	0	0	0.00806389	0	DCLow & ATSCLow	0
ADR_CAGCGTGGTGATCATC-1	ADR	-15.5715	22.7436	1.19814	0.0295721	0.543206	0	0	0.0162232	0.0863647	DCLow & ATSCLow	0
ADR_CAGCGTGTCGCTATTT-1	ADR	1.62517	1.5941	0.521053	0.0193912	0.293866	0.00329929	0.137068	0.0214519	0.244643	DCLow & ATSCLow	0
ADR_CAGGCCAAGAGTAACT-1	ADR	-4.7717	2.25554	0.722804	0.0164787	0.222538	0.0192151	0.798286	0.0243802	0.333284	DCLow & ATSCLow	0
ADR_CAGGCCACAATTCACG-1	ADR	-1.80364	27.5809	1.09059	0.0216606	0.349446	0.00287578	0.119473	0.0236637	0.311594	DCLow & ATSCLow	0.691178
ADR_CAGGCCACATCAGTGT-1	ADR	-3.33345	10.1986	0.77269	0.00541515	0	0.00347006	0.144163	0.0117287	0	DCLow & ATSCLow	0
ADR_CAGGCCATCGACCTAA-1	ADR	3.79926	-8.88017	0.853441	0.0128602	0.133918	0.00974077	0.404677	0.0285198	0.45859	DCLow & ATSCLow	0.838184
ADR_CAGGCCATCGTCCTTG-1	ADR	-23.4486	32.1999	1.15463	0.0222154	0.363033	0.00334711	0.139054	0.0233953	0.303468	DCLow & ATSCLow	0
ADR_CAGGGCTCAGGGATAC-1	ADR	17.3965	18.8726	1.12178	0.0306375	0.569298	0.0108884	0.452353	0.0254983	0.367129	DCLow & ATSCLow	0.903337
ADR_CAGGGCTCATACAGCT-1	ADR	30.5651	6.70102	1.24008	0.039501	0.78637	0.00329929	0.137068	0.0246908	0.342685	DCLow & ATSCLow	0
ADR_CAGGGCTGTCGCATGC-1	ADR	-21.1283	19.1274	0.7703	0.0142849	0.16881	0.0036545	0.151825	0.0186013	0.158352	DCLow & ATSCLow	0.54217
ADR_CAGGGCTGTGAACCGA-1	ADR	15.074	13.4611	0.88943	0.0320307	0.603418	0.0119608	0.496907	0.0276147	0.431192	DCLow & ATSCLow	0
ADR_CAGGGCTGTTCGGTTA-1	ADR	8.89931	5.6492	1.11216	0.0344136	0.661778	0.0108884	0.452353	0.0324397	0.577249	DCLow & ATSCLow	0
ADR_CAGGTATCAGGTTCAT-1	ADR	14.5764	5.78	1.24008	0.0377611	0.743759	0.0069128	0.28719	0.0434119	0.909385	DCLow & ATSCHigh	0
ADR_CAGGTATTCAGACCTA-1	ADR	-20.3585	30.4453	1.04526	0.0134654	0.148739	0	0	0.017745	0.132431	DCLow & ATSCLow	0
ADR_CAGGTATTCCCATGGG-1	ADR	9.118	7.15637	0.573796	0.0232051	0.387272	0.00973394	0.404393	0.0341922	0.630299	DCLow & ATSCLow	0
ADR_CAGGTATTCCCTGTTG-1	ADR	37.4329	0.436675	1.24008	0.0356997	0.693273	0.00260255	0.108122	0.0288614	0.468932	DCLow & ATSCLow	0
ADR_CAGTGCGAGGTTTACC-1	ADR	-11.8992	17.541	0.510854	0.00834022	0.0232203	8.88008e-05	0.00368916	0.00929732	0	DCLow & ATSCLow	0
ADR_CAGTGCGAGTCAGCGA-1	ADR	-9.57049	1.05085	0.499319	0.0129106	0.135153	0.0057379	0.238379	0.0175742	0.127261	DCLow & ATSCLow	0
ADR_CAGTGCGCACGCCACA-1	ADR	30.748	9.59761	1.24008	0.0289796	0.528693	0.00339492	0.141041	0.0263346	0.392445	DCLow & ATSCLow	0
ADR_CAGTGCGGTCGTCAGC-1	ADR	28.2241	12.2399	1.24008	0.0233879	0.391749	0.00347689	0.144446	0.030716	0.525071	DCLow & ATSCLow	0
ADR_CAGTGCGTCTTCTCAA-1	ADR	-4.16745	32.2353	1.02923	0.0370991	0.727548	0.00415315	0.172541	0.0250391	0.353228	DCLow & ATSCLow	0
ADR_CAGTTAGAGACGCATG-1	ADR	22.4979	16.3363	1.24008	0.0215282	0.346204	0.00187165	0.077757	0.0224724	0.275533	DCLow & ATSCLow	0
ADR_CAGTTAGAGCCTGAGA-1	ADR	14.2394	10.6014	0.453972	0.026313	0.463386	0.00507531	0.210852	0.0263302	0.392311	DCLow & ATSCLow	0
ADR_CAGTTAGCACATGACT-1	ADR	-43.2138	0.11833	0.854356	0.0345145	0.664248	0.000908501	0.0377433	0.0257823	0.375724	DCLow & ATSCLow	0.67026
ADR_CAGTTAGCACGCGGTT-1	ADR	-17.0878	28.6192	1.20315	0.019429	0.294792	0	0	0.0131418	0	DCLow & ATSCLow	0
ADR_CAGTTAGTCGCTAATG-1	ADR	24.788	11.4408	1.24008	0.026729	0.473576	0.00709724	0.294852	0.0197416	0.192868	DCLow & ATSCLow	0
ADR_CAGTTCCAGTTGAATG-1	ADR	-21.0527	35.2357	0.861804	0.0198198	0.304365	0.004563	0.189568	0.0298064	0.497539	DCLow & ATSCLow	0
ADR_CAGTTCCGTCAAGCCC-1	ADR	29.5844	-1.50087	0.859401	0.0290552	0.530546	0.00428976	0.178217	0.0240319	0.322741	DCLow & ATSCLow	0
ADR_CAGTTCCTCTATACGG-1	ADR	27.9266	-10.4618	1.16752	0.0269497	0.47898	0.0101848	0.423123	0.0282292	0.449794	DCLow & ATSCLow	0.574859
ADR_CATAAGCAGGACTGGT-1	ADR	11.6687	8.29649	0.974237	0.0132258	0.142873	0	0	0.0198991	0.197636	DCLow & ATSCLow	0
ADR_CATAAGCAGTTGTACC-1	ADR	2.61085	-1.35468	0.295237	0.0303412	0.562042	0.0162232	0.673988	0.0367678	0.708263	DCLow & ATSCLow	0
ADR_CATAAGCTCGTTCCTG-1	ADR	1.42435	13.1496	0.779458	0.0273531	0.488861	0.000580621	0.0241217	0.0163186	0.0892523	DCLow & ATSCLow	0
ADR_CATACAGAGCGAGTCA-1	ADR	-13.5768	22.6468	0.727014	0.0153629	0.195211	0	0	0.00845211	0	DCLow & ATSCLow	0
ADR_CATACAGAGTTCATCG-1	ADR	-21.3136	13.9028	0.085448	0.00754591	0.00376711	0.00113392	0.0471083	0.0148411	0.0445288	DCLow & ATSCLow	0.42724
ADR_CATACAGGTCTATGAC-1	ADR	24.2802	12.1414	1.24008	0.0451305	0.924241	0	0	0.025292	0.360884	DCLow & ATSCLow	0
ADR_CATACAGTCTCTCAAT-1	ADR	9.91686	-15.1614	0.518653	0.0299189	0.551698	0.00428976	0.178217	0.0278121	0.437169	DCLow & ATSCLow	0
ADR_CATACCCAGGAATGTT-1	ADR	-13.7616	27.9706	1.16064	0.0247685	0.425561	0.000116124	0.00482433	0.0189962	0.170305	DCLow & ATSCLow	0.718045
ADR_CATACCCAGGACTATA-1	ADR	7.45326	-6.20432	0.69089	0.00764677	0.00623734	0.00590184	0.24519	0.0190472	0.17185	DCLow & ATSCLow	0.706718
ADR_CATACCCCATGCACTA-1	ADR	20.4933	-0.548378	0.919918	0.0371054	0.727702	0.00411899	0.171122	0.028329	0.452815	DCLow & ATSCLow	0.674673
ADR_CATACCCGTCCGATCG-1	ADR	22.8386	-0.0349286	0.815558	0.0349243	0.674283	0	0	0.0274793	0.427096	DCLow & ATSCLow	0
ADR_CATACCCTCCATACTT-1	ADR	-0.964154	27.4567	1.11534	0.00979644	0.0588844	0.0066464	0.276122	0.0232999	0.300581	DCLow & ATSCLow	0
ADR_CATACCCTCTCCGTGT-1	ADR	6.45126	-13.0304	0.426907	0.0179791	0.259283	0.0115783	0.481015	0.0274172	0.425216	DCLow & ATSCLow	0.50712
ADR_CATACCCTCTGAACGT-1	ADR	-26.1526	10.081	0.408668	0.0098847	0.0610458	0.00329246	0.136784	0.015043	0.0506397	DCLow & ATSCLow	0
ADR_CATACTTGTCTTGGTA-1	ADR	7.08266	-1.46129	0.466806	0.0143606	0.170663	0.00862051	0.358136	0.030432	0.516476	DCLow & ATSCLow	0
ADR_CATACTTGTGTTGAGG-1	ADR	26.0468	0.307446	1.0839	0.0241003	0.409195	0.00570375	0.23696	0.0322556	0.571675	DCLow & ATSCLow	0.612298
ADR_CATAGACAGGCGCTTC-1	ADR	-19.3201	26.0583	0.733614	0.0333987	0.636921	0.00740462	0.307622	0.0220886	0.263916	DCLow & ATSCLow	0
ADR_CATAGACAGTCGGGAT-1	ADR	21.3405	-12.3134	1.24008	0.0505456	1	0.00929677	0.386231	0.0388753	0.772058	DCLow & ATSCLow	0
ADR_CATAGACCAGCACAAG-1	ADR	-42.1995	1.8754	0.90673	0.0235833	0.396535	0.000806038	0.0334866	0.0141512	0.0236444	DCLow & ATSCLow	0
ADR_CATCAAGAGACGAGCT-1	ADR	-4.29994	20.7606	0.6773	0.0124946	0.124963	0.00040985	0.0170271	0.0225279	0.277212	DCLow & ATSCLow	0
ADR_CATCAAGAGGGATCTG-1	ADR	32.081	12.9548	0.605276	0.0254682	0.442698	0.000184433	0.0076622	0.036171	0.690199	DCLow & ATSCLow	0.500101
ADR_CATCAAGAGGTCACCC-1	ADR	1.5817	5.05348	0.628434	0.0178025	0.25496	0.0145155	0.603042	0.0256847	0.37277	DCLow & ATSCLow	0
ADR_CATCAAGCACCTATCC-1	ADR	26.2161	-5.06123	0.835083	0.0405727	0.812617	0	0	0.0339194	0.622039	DCLow & ATSCLow	0
ADR_CATCAAGGTAGACAAT-1	ADR	30.0567	2.94757	0.86972	0.0313814	0.587516	0.00601113	0.24973	0.024977	0.351348	DCLow & ATSCLow	0.529355
ADR_CATCAAGGTCGTTGGC-1	ADR	-5.06152	23.3582	0.709471	0.0177773	0.254342	0.00231565	0.096203	0.0163718	0.0908639	DCLow & ATSCLow	0.500612
ADR_CATCAAGTCCAATCTT-1	ADR	-23.2191	10.6544	0.443857	0.00388958	0	0.00157792	0.0655542	0.0155843	0.0670248	DCLow & ATSCLow	0
ADR_CATCAAGTCTAGGCCG-1	ADR	-1.97072	6.16045	0.557877	0.021856	0.354233	0.00241812	0.10046	0.0111719	0	DCLow & ATSCLow	0
ADR_CATCAAGTCTGCTCTG-1	ADR	-8.59437	27.4641	0.50087	0.0081637	0.0188973	0.00213122	0.0885408	0.0145971	0.037142	DCLow & ATSCLow	0
ADR_CATCAAGTCTTTCCAA-1	ADR	10.6446	9.02836	1.17839	0.0185464	0.273178	0.00107244	0.0445542	0.0165581	0.0965047	DCLow & ATSCLow	0
ADR_CATCCACAGATCACCT-1	ADR	-12.3935	15.7653	1.01888	0.0105907	0.0783375	0.0021927	0.0910948	0.0134701	0.00302859	DCLow & ATSCLow	0.516353
ADR_CATCCACCAATACGAA-1	ADR	-43.5039	-0.550187	0.679581	0.045515	0.933659	0.0152669	0.634258	0.0420054	0.86681	DCLow & ATSCLow	0
ADR_CATCCACCACTGGAAG-1	ADR	29.4958	2.70014	1.13617	0.0333924	0.636766	0	0	0.0219733	0.260424	DCLow & ATSCLow	0.449013
ADR_CATCCACGTGAATATG-1	ADR	-20.9076	23.9889	0.864369	0.00395262	0	0.00533488	0.221636	0.0130997	0	DCLow & ATSCLow	0
ADR_CATCCACTCCCTAGGG-1	ADR	-26.3685	12.0518	0.468807	0.0142408	0.167729	0.0105946	0.44015	0.0287638	0.465977	DCLow & ATSCLow	0
ADR_CATCCACTCTCAATCT-1	ADR	36.2665	-3.25947	0.783402	0.0528592	1	0.0196113	0.814745	0.0494038	1	DCLow & ATSCHigh	0
ADR_CATCCCAAGCGCTGAA-1	ADR	12.5856	-17.0167	0.742986	0.0438129	0.891973	0.0096588	0.401271	0.0383872	0.757284	DCLow & ATSCLow	0
ADR_CATCCCACAATCACGT-1	ADR	14.5764	-13.5738	0.934132	0.0163841	0.220222	0.00258889	0.107554	0.0224768	0.275667	DCLow & ATSCLow	0.593569
ADR_CATCCCAGTGCAAGAC-1	ADR	10.7649	1.51705	0.82584	0.0291309	0.532399	0	0	0.019502	0.185616	DCLow & ATSCLow	0
ADR_CATCCCAGTTTCTATC-1	ADR	11.0794	9.87222	0.909205	0.0198261	0.304519	0	0	0.0260085	0.382574	DCLow & ATSCLow	0
ADR_CATCCGTAGACGCTCC-1	ADR	-15.78	16.0077	0.651012	0.00588165	0	0.00181017	0.0752029	0.0141024	0.022167	DCLow & ATSCLow	0
ADR_CATCCGTCAAACAGGC-1	ADR	-23.7545	15.9779	0.806275	0.00844738	0.0258449	0.00286895	0.119189	0.0157107	0.0708525	DCLow & ATSCLow	0.473601
ADR_CATCGCTAGTCGAAAT-1	ADR	-8.59142	32.0302	1.05516	0.0259852	0.455358	0.00257522	0.106987	0.0221663	0.266266	DCLow & ATSCLow	0
ADR_CATCGCTCACGCAGTC-1	ADR	-15.026	32.224	0.946933	0.0198577	0.305291	0	0	0.0166824	0.100265	DCLow & ATSCLow	0
ADR_CATCGCTGTGCCTAAT-1	ADR	12.1848	11.4232	0.980459	0.0216795	0.34991	0.00250692	0.104149	0.0295646	0.490219	DCLow & ATSCLow	0
ADR_CATCGCTTCAACGCTA-1	ADR	1.95292	-0.922793	0.744264	0.0410518	0.82435	0.0253151	1	0.0369009	0.712292	DCHigh & ATSCLow	0
ADR_CATCGGGCAATAACCC-1	ADR	-12.5551	29.4945	0.726354	0.014972	0.185639	0	0	0.0133614	0	DCLow & ATSCLow	0
ADR_CATCGGGCAGGTCCCA-1	ADR	23.8738	-9.52035	1.19168	0.0345019	0.663939	0.0149527	0.621204	0.024134	0.32583	DCLow & ATSCLow	0
ADR_CATCGGGCATCGATGT-1	ADR	11.507	2.03493	0.413587	0.0129358	0.135771	0.00803989	0.334014	0.0224613	0.275197	DCLow & ATSCLow	0
ADR_CATCGGGGTGTTGATC-1	ADR	-0.10188	9.0086	0.621418	0.0315642	0.591993	0.00620923	0.25796	0.0313749	0.545016	DCLow & ATSCLow	0
ADR_CATCGGGTCATTTCCA-1	ADR	38.0413	-0.929173	0.783227	0.0194353	0.294947	0.000696745	0.028946	0.0260396	0.383514	DCLow & ATSCLow	0
ADR_CATCGTCCAATCCTTT-1	ADR	-20.5886	31.7977	1.01611	0.00785481	0.0113322	0	0	0.0152515	0.056952	DCLow & ATSCLow	0
ADR_CATCGTCTCGCCTATC-1	ADR	11.1919	3.5672	0.340727	0.0183006	0.267157	0.00737047	0.306204	0.0206622	0.220737	DCLow & ATSCLow	0
ADR_CATGAGTAGTCGCGAA-1	ADR	31.4696	-13.0796	1.24008	0.0319298	0.600948	0.00191263	0.0794597	0.0373468	0.72579	DCLow & ATSCLow	0
ADR_CATGAGTAGTCTGGAG-1	ADR	-6.4277	12.6759	0.504845	0.0121794	0.117244	0.00406435	0.168852	0.013601	0.00699056	DCLow & ATSCLow	0.903337
ADR_CATGAGTGTATCGCTA-1	ADR	-7.50925	16.9899	0.590791	0.0116813	0.105047	0.00118173	0.0490947	0.0178226	0.134782	DCLow & ATSCLow	0
ADR_CATGCAAAGTCGAGGT-1	ADR	-18.3048	19.6682	1.05647	0.0138058	0.157076	0.000102463	0.00425679	0.0111275	0	DCLow & ATSCLow	0.903337
ADR_CATGCAACACGCACCA-1	ADR	27.5387	-12.3357	0.350885	0.0269371	0.478671	0.00594283	0.246893	0.0308668	0.529638	DCLow & ATSCLow	0
ADR_CATGCAAGTCACAGTT-1	ADR	-20.8165	6.48358	0.208268	0.0172541	0.241528	0.0105673	0.439015	0.0208685	0.226982	DCLow & ATSCLow	0.86133
ADR_CATGCAATCGCCACTT-1	ADR	26.5592	-8.37318	1.1105	0.0192966	0.29155	0.00495235	0.205744	0.02966	0.493107	DCLow & ATSCLow	0
ADR_CATGCCTAGATAGCAT-1	ADR	-11.0996	33.9894	0.780519	0.0184834	0.271634	0.00334028	0.138771	0.0232333	0.298566	DCLow & ATSCLow	0
ADR_CATGCCTAGCCTCAGC-1	ADR	-20.3915	21.8335	0.69144	0.010616	0.0789551	0.00408484	0.169703	0.0201165	0.204217	DCLow & ATSCLow	0.460995
ADR_CATGCCTAGTGCTAGG-1	ADR	-23.1881	11.04	0.279297	0.0130493	0.13855	0.0150005	0.623191	0.0284199	0.455569	DCLow & ATSCLow	0
ADR_CATGCCTTCCACATAG-1	ADR	32.1141	-3.0544	1.09921	0.0365885	0.715042	0.00065576	0.0272433	0.0337973	0.618346	DCLow & ATSCLow	0.903337
ADR_CATGCGGAGGTCTTTG-1	ADR	27.5233	-5.57274	0.977548	0.0265399	0.468944	0.007753	0.322095	0.0434829	0.911533	DCLow & ATSCHigh	0
ADR_CATGCGGAGTTCAACC-1	ADR	-22.2502	34.4634	0.927825	0.0218056	0.352997	0	0	0.0185214	0.155935	DCLow & ATSCLow	0.685096
ADR_CATGCGGCAGTAGTGG-1	ADR	13.9654	16.7411	1.14842	0.0321127	0.605425	0	0	0.0267184	0.404063	DCLow & ATSCLow	0
ADR_CATGCGGGTACCATAC-1	ADR	10.1316	-11.0162	0.604674	0.0279646	0.503837	0.00441272	0.183325	0.0381809	0.751039	DCLow & ATSCLow	0.903337
ADR_CATGCGGGTATACCCA-1	ADR	29.4621	-3.49893	0.998396	0.0294335	0.539809	0.00473377	0.196663	0.0362065	0.691274	DCLow & ATSCLow	0.845853
ADR_CATGCGGGTCATTCCC-1	ADR	-17.6097	18.183	0.710839	0.00902105	0.0398944	0	0	0.0118818	0	DCLow & ATSCLow	0
ADR_CATGCTCAGATTCGAA-1	ADR	-7.41785	4.00284	0.223306	0.00710463	0	0.00540319	0.224474	0.0168931	0.106645	DCLow & ATSCLow	0
ADR_CATGCTCAGGATCACG-1	ADR	31.2621	0.608511	1.04041	0.0294713	0.540736	0.00503432	0.209149	0.0283157	0.452412	DCLow & ATSCLow	0.58545
ADR_CATGCTCAGGGTAATT-1	ADR	-2.45264	27.1003	1.24008	0.00337265	0	0	0	0.00985858	0	DCLow & ATSCLow	0.622327
ADR_CATGCTCCAACACGTT-1	ADR	10.1894	18.8264	0.686328	0.0202044	0.313782	0.00120906	0.0502299	0.013834	0.0140416	DCLow & ATSCLow	0
ADR_CATGCTCCACATTCGA-1	ADR	31.7445	-3.06659	1.24008	0.0383284	0.757654	0	0	0.0283689	0.454024	DCLow & ATSCLow	0
ADR_CATGCTCTCATGCATG-1	ADR	-18.5668	27.6243	1.24008	0.0150162	0.186719	0	0	0.0147191	0.0408354	DCLow & ATSCLow	0
ADR_CATGGATAGGGATGTC-1	ADR	9.32015	6.64305	0.642246	0.023161	0.386191	0.00403702	0.167717	0.0372159	0.721828	DCLow & ATSCLow	0
ADR_CATGGATCAGGTTCCG-1	ADR	-1.11035	-0.211469	0.27776	0.0178971	0.257276	0.00656443	0.272717	0.0176341	0.129074	DCLow & ATSCLow	0
ADR_CATGGATTCAGATGCT-1	ADR	30.5519	0.783922	0.767499	0.0434158	0.882247	0	0	0.0360069	0.68523	DCLow & ATSCLow	0
ADR_CATGGTAAGGACGCAT-1	ADR	-10.5583	15.4911	0.613282	0.00537733	0	0.00320366	0.133095	0.0128623	0	DCLow & ATSCLow	0
ADR_CATGGTAAGGGCGAGA-1	ADR	13.5799	19.7598	1.24008	0.0184582	0.271016	0.00290994	0.120892	0.0180267	0.14096	DCLow & ATSCLow	0
ADR_CATGGTACAAGCCCAC-1	ADR	14.565	8.33807	1.20698	0.0316777	0.594772	0.00129103	0.0536353	0.0204625	0.214693	DCLow & ATSCLow	0
ADR_CATGGTACACCGGTCA-1	ADR	8.63745	9.22427	0.953642	0.0328755	0.624106	0	0	0.0214963	0.245986	DCLow & ATSCLow	0
ADR_CATGGTAGTAGGAGTC-1	ADR	7.02416	13.6652	1.00087	0.0301899	0.558336	0	0	0.0170262	0.110674	DCLow & ATSCLow	0
ADR_CATGGTATCTAAGAAG-1	ADR	16.9268	0.811102	0.822522	0.0230601	0.383721	0.00782131	0.324933	0.0291853	0.478736	DCLow & ATSCLow	0
ADR_CATTCATCAACGGGTA-1	ADR	7.1391	10.418	0.638653	0.0323459	0.611138	0.00167355	0.0695272	0.0215496	0.247598	DCLow & ATSCLow	0
ADR_CATTCATCACAGCTGC-1	ADR	27.0189	3.85318	0.36975	0.0365633	0.714425	0.00674203	0.280095	0.0397538	0.79865	DCLow & ATSCLow	0.849284
ADR_CATTCATCAGCTGAGA-1	ADR	21.0386	-12.1503	0.825443	0.0148523	0.182705	0.000177602	0.00737841	0.0214253	0.243837	DCLow & ATSCLow	0
ADR_CATTCATGTCGTTCAA-1	ADR	17.1268	2.24457	0.47386	0.0273847	0.489633	0.0169746	0.705205	0.0332427	0.601558	DCLow & ATSCLow	0.793554
ADR_CATTCATGTTATCCAG-1	ADR	15.2549	-11.4842	0.554632	0.0286581	0.52082	0.0104375	0.433623	0.0310665	0.535681	DCLow & ATSCLow	0.58932
ADR_CATTCATTCCACACCT-1	ADR	-10.2775	22.5087	0.721462	0.0129358	0.135771	0.00112709	0.0468245	0.0120637	0	DCLow & ATSCLow	0
ADR_CATTCCGCACTGCACG-1	ADR	-16.0806	16.4277	0.785596	0.0112464	0.0943941	0	0	0.0132838	0	DCLow & ATSCLow	0.417023
ADR_CATTCTAGTACGTTCA-1	ADR	-18.7005	26.3104	1.0182	0.0103827	0.0732426	0.00313535	0.130257	0.0188609	0.166209	DCLow & ATSCLow	0.4372
ADR_CATTCTAGTCCTCCAT-1	ADR	-13.7381	10.2031	0.944188	0.0172982	0.242609	0.00457666	0.190136	0.0210149	0.231414	DCLow & ATSCLow	0.506726
ADR_CATTCTATCCACTGGG-1	ADR	-15.9199	27.7225	1.04045	0.0133204	0.145188	0	0	0.0176052	0.128201	DCLow & ATSCLow	0.680251
ADR_CATTGAGCAAATACGA-1	ADR	-15.519	24.9982	0.453601	0.00653096	0	0	0	0.0138672	0.0150489	DCLow & ATSCLow	0
ADR_CATTGAGCACCCTTGT-1	ADR	2.55849	21.9649	1.15645	0.0201098	0.311467	0	0	0.0224125	0.27372	DCLow & ATSCLow	0
ADR_CATTGAGCACGACGAA-1	ADR	29.839	15.4649	1.24008	0.0307636	0.572386	0.00879128	0.365231	0.0252454	0.359474	DCLow & ATSCLow	0
ADR_CATTGAGGTGTACAGG-1	ADR	14.4965	-6.54517	0.417725	0.0235581	0.395918	0	0	0.0375464	0.731834	DCLow & ATSCLow	0.821847
ADR_CATTGAGGTTGAGGAC-1	ADR	7.19652	-11.1915	0.220177	0.044147	0.900156	0.0116124	0.482434	0.0349975	0.654675	DCLow & ATSCLow	0.903337
ADR_CATTGCCAGATGACAT-1	ADR	-4.50586	19.0087	0.959639	0.0152116	0.191505	0	0	0.0106639	0	DCLow & ATSCLow	0
ADR_CATTGCCGTCCTTGTC-1	ADR	-17.9884	8.94586	0.336559	0.00303854	0	0.00334028	0.138771	0.0177805	0.133506	DCLow & ATSCLow	0
ADR_CATTGCCGTGTTCCTC-1	ADR	2.59347	10.2542	0.715632	0.014909	0.184095	0	0	0.0171305	0.11383	DCLow & ATSCLow	0
ADR_CATTGCCGTTCCGCGA-1	ADR	33.1644	10.9933	1.07847	0.0228836	0.379398	0	0	0.0203627	0.211671	DCLow & ATSCLow	0
ADR_CATTGCCTCCCTGTTG-1	ADR	-15.7245	29.1316	1.11138	0.00808805	0.0170447	0.0011749	0.048811	0.0130131	0	DCLow & ATSCLow	0
ADR_CATTGCCTCTCATGCC-1	ADR	35.1179	-3.29014	1.09611	0.0346532	0.667644	0.00228833	0.0950678	0.0290966	0.47605	DCLow & ATSCLow	0
ADR_CATTGTTAGACTGTTC-1	ADR	34.4066	-1.31753	1.24008	0.061357	1	0.00612043	0.254271	0.0427464	0.889239	DCLow & ATSCLow	0
ADR_CATTGTTAGGATCACG-1	ADR	0.557742	16.0537	0.998701	0.0113094	0.095938	0.00329929	0.137068	0.0166535	0.0993923	DCLow & ATSCLow	0.45184
ADR_CATTGTTAGTCTAACC-1	ADR	26.6445	8.47626	1.17336	0.0282735	0.511402	0.00736364	0.30592	0.029538	0.489413	DCLow & ATSCLow	0.753765
ADR_CATTGTTCACATGAAA-1	ADR	0.242787	-11.6679	0.618233	0.0275107	0.492721	0.00644148	0.267609	0.0339815	0.62392	DCLow & ATSCLow	0.673117
ADR_CATTGTTTCGTTAGAC-1	ADR	14.1031	3.5187	0.329932	0.0122235	0.118325	0.000444004	0.018446	0.0197637	0.19354	DCLow & ATSCLow	0
ADR_CATTTCACAACTGTGT-1	ADR	23.4514	7.27009	1.24008	0.0330772	0.629047	0.00142081	0.0590272	0.0247751	0.345237	DCLow & ATSCLow	0
ADR_CCAAGCGAGTCCGCGT-1	ADR	-3.43729	0.51735	0.792812	0.0226188	0.372914	0.00513679	0.213406	0.0234507	0.305147	DCLow & ATSCLow	0
ADR_CCAAGCGCAGAACTCT-1	ADR	0.480497	-10.5456	0.0748536	0.0186977	0.276883	0.00267086	0.11096	0.025048	0.353497	DCLow & ATSCLow	0.374268
ADR_CCAAGCGCAGACGATG-1	ADR	17.22	2.3006	0.933144	0.0185842	0.274104	0.00381161	0.158352	0.0277766	0.436094	DCLow & ATSCLow	0
ADR_CCAAGCGCAGTATTCG-1	ADR	-6.30393	-1.42242	0.325543	0.00426152	0	0.0158407	0.658096	0.0186789	0.160702	DCLow & ATSCLow	0
ADR_CCAAGCGGTCGTCTCT-1	ADR	-0.518287	-2.96155	0.427496	0.0237788	0.401322	0.00651662	0.27073	0.0224924	0.276137	DCLow & ATSCLow	0.712493
ADR_CCAAGCGTCTCCTGCA-1	ADR	24.4479	14.979	1.24008	0.0328502	0.623489	0.00378428	0.157217	0.0252476	0.359541	DCLow & ATSCLow	0
ADR_CCAATGAAGCCTTCTC-1	ADR	12.6536	-13.2281	0.835554	0.0325855	0.617005	0.000621606	0.0258244	0.0288303	0.467992	DCLow & ATSCLow	0
ADR_CCAATGAAGTATTCCG-1	ADR	38.3209	0.352688	1.24008	0.0305745	0.567754	0.00557396	0.231568	0.0251411	0.356317	DCLow & ATSCLow	0
ADR_CCAATGACAGAGGCAT-1	ADR	-7.04713	1.59156	0.627261	0.0175756	0.249402	0	0	0.0148744	0.0455361	DCLow & ATSCLow	0
ADR_CCAATGACATCCGAGC-1	ADR	-10.9037	5.57362	1.06624	0.0120974	0.115237	0.00786229	0.326636	0.029995	0.503247	DCLow & ATSCLow	0
ADR_CCAATGAGTCTAACTG-1	ADR	-1.23266	-0.154438	0.435893	0.0229088	0.380016	0.00652345	0.271014	0.0333204	0.603908	DCLow & ATSCLow	0
ADR_CCAATGAGTTCCTAAG-1	ADR	-0.818536	-4.80246	0.476451	0.0312679	0.584737	0.00364767	0.151541	0.0244512	0.335433	DCLow & ATSCLow	0
ADR_CCAATTTGTCGGAAAC-1	ADR	-0.170777	-10.9982	0.201907	0.0192651	0.290778	0.0159158	0.661218	0.0223681	0.272377	DCLow & ATSCLow	0
ADR_CCAATTTGTGCAGGAT-1	ADR	-20.4327	31.7036	0.963579	0.0145182	0.174523	0.000635268	0.026392	0.0151295	0.0532586	DCLow & ATSCLow	0
ADR_CCACAAAGTACAGAAT-1	ADR	18.9858	-2.06833	0.443812	0.0255565	0.44486	0.00253424	0.105284	0.0222129	0.267676	DCLow & ATSCLow	0
ADR_CCACAAAGTACGGTTT-1	ADR	10.3816	-8.5107	0.642626	0.0317281	0.596007	0.0145224	0.603326	0.0507548	1	DCLow & ATSCHigh	0
ADR_CCACAAAGTATCGAAA-1	ADR	23.3515	-1.80712	0.826478	0.0191831	0.288771	0.001373	0.0570407	0.022377	0.272645	DCLow & ATSCLow	0.700375
ADR_CCACAAAGTCATCGCG-1	ADR	-17.6503	17.6534	0.809049	0.00866172	0.0310941	0.000881178	0.0366082	0.01485	0.0447974	DCLow & ATSCLow	0.483092
ADR_CCACAAAGTTTCACTT-1	ADR	-11.399	23.7269	0.549848	0.0172478	0.241373	0.00405068	0.168284	0.0127935	0	DCLow & ATSCLow	0
ADR_CCACAAATCTTGGATG-1	ADR	-19.6769	11.6629	0.430719	0.0180736	0.261599	0.00815602	0.338839	0.0214009	0.243098	DCLow & ATSCLow	0.594441
ADR_CCACACTAGTCACGCC-1	ADR	10.3286	-1.29475	0.353849	0.0463597	0.954347	0.00193996	0.0805948	0.0251278	0.355914	DCLow & ATSCLow	0
ADR_CCACACTCACGTAGTT-1	ADR	1.14039	-4.26155	0.503299	0.0245983	0.421392	0.00183066	0.0760543	0.0243314	0.331807	DCLow & ATSCLow	0.70263
ADR_CCACACTCAGCTCCTT-1	ADR	-13.9947	8.2545	0.838697	0.0267984	0.475274	0.00377745	0.156933	0.0198214	0.195286	DCLow & ATSCLow	0.276381
ADR_CCACACTCAGGTTACT-1	ADR	-15.6308	4.59138	0.413742	0.0113283	0.0964012	0.00314901	0.130825	0.018131	0.144116	DCLow & ATSCLow	0.330987
ADR_CCACACTGTCCCTAAA-1	ADR	29.9215	2.94457	1.14087	0.0351701	0.680304	0.00493186	0.204892	0.0286839	0.46356	DCLow & ATSCLow	0
ADR_CCACACTGTTTGGAGG-1	ADR	-11.6813	6.7713	0.952375	0.0169893	0.235043	0.00196728	0.0817299	0.0135323	0.00490885	DCLow & ATSCLow	0
ADR_CCACACTTCATCTGTT-1	ADR	28.8709	-7.07481	1.24008	0.016567	0.224699	0	0	0.0268138	0.40695	DCLow & ATSCLow	0
ADR_CCACACTTCGAAGTGG-1	ADR	-24.7903	26.5669	0.603512	0.0141714	0.166031	0.00694013	0.288325	0.015023	0.0500353	DCLow & ATSCLow	0.573335
ADR_CCACACTTCGTCGACG-1	ADR	-17.9324	12.0548	0.262631	0.0132006	0.142255	0.00407801	0.169419	0.0210482	0.232421	DCLow & ATSCLow	0
ADR_CCACCATAGAGCATCG-1	ADR	28.2014	13.3113	1.24008	0.0319614	0.60172	0.003634	0.150973	0.0291054	0.476319	DCLow & ATSCLow	0
ADR_CCACCATGTCCTCATC-1	ADR	4.1288	21.9627	0.678195	0.0183636	0.2687	0	0	0.0214697	0.24518	DCLow & ATSCLow	0
ADR_CCACCATTCAGAGCAG-1	ADR	21.8401	-6.24556	0.923792	0.0252476	0.437294	0.00811503	0.337136	0.0240142	0.322204	DCLow & ATSCLow	0
ADR_CCACCATTCGCCTAGG-1	ADR	7.83109	0.0652583	0.190084	0.0115616	0.102114	0.0128146	0.53238	0.012849	0	DCLow & ATSCLow	0
ADR_CCACGAGTCCCAACTC-1	ADR	9.3034	-7.43481	0.213872	0.00498648	0	0.0121521	0.504853	0.0351617	0.659645	DCLow & ATSCLow	0
ADR_CCACGTTAGTGCACCC-1	ADR	-22.705	28.8236	0.976192	0.0187545	0.278273	0	0	0.0229715	0.290642	DCLow & ATSCLow	0
ADR_CCACGTTCATTACTCT-1	ADR	-5.22913	27.2761	0.882175	0.00951276	0.0519368	0	0	0.0192335	0.177491	DCLow & ATSCLow	0.903337
ADR_CCACGTTTCACTGTCC-1	ADR	15.192	-9.07659	0.94076	0.0261238	0.458755	0.0181085	0.752313	0.0215385	0.247262	DCLow & ATSCLow	0
ADR_CCACTTGAGCATTTCG-1	ADR	2.01916	18.2038	0.845583	0.0117066	0.105665	0.00141398	0.0587434	0.022905	0.288628	DCLow & ATSCLow	0.707709
ADR_CCACTTGAGCTGACAG-1	ADR	-25.5115	7.54241	0.814766	0.0120218	0.113384	0.0113392	0.471082	0.0262992	0.391371	DCLow & ATSCLow	0
ADR_CCATAAGGTCAAGGCA-1	ADR	15.2868	-3.06488	0.32063	0.0175504	0.248784	0.0101438	0.42142	0.0226255	0.280167	DCLow & ATSCLow	0
ADR_CCATAAGGTCACCGCA-1	ADR	13.3717	-7.7507	0.550503	0.0198072	0.304056	0.00562861	0.233838	0.0304254	0.516274	DCLow & ATSCLow	0
ADR_CCATCACAGAGCAAGA-1	ADR	15.7977	-3.34041	0.229794	0.0372946	0.732334	0.00902353	0.374879	0.0275281	0.428573	DCLow & ATSCLow	0
ADR_CCATCACCAGAATGTA-1	ADR	11.832	10.3746	1.05304	0.0255124	0.443779	0	0	0.0224169	0.273854	DCLow & ATSCLow	0
ADR_CCCAACTAGATGGCAC-1	ADR	9.35463	-16.5597	1.07894	0.047299	0.977351	0.00987739	0.410352	0.0271665	0.417628	DCLow & ATSCLow	0
ADR_CCCAACTCACCTCTGT-1	ADR	22.1292	3.86305	1.133	0.0369794	0.724614	0.00129103	0.0536353	0.0254517	0.365719	DCLow & ATSCLow	0
ADR_CCCAACTGTAACCCGC-1	ADR	31.4007	-2.25799	1.24008	0.048232	1	0.00975443	0.405244	0.0354234	0.667569	DCLow & ATSCLow	0.530851
ADR_CCCAACTTCATCGCCT-1	ADR	3.41832	-10.2333	0.276948	0.0195425	0.297571	0	0	0.0228362	0.286546	DCLow & ATSCLow	0.558728
ADR_CCCAACTTCGGCTGGT-1	ADR	35.4946	-5.18477	1.24008	0.0405916	0.81308	0.00474743	0.19723	0.0340835	0.627009	DCLow & ATSCLow	0.769902
ADR_CCCAACTTCGTAGGGA-1	ADR	22.2402	-2.4053	0.691295	0.0232618	0.388662	0.00179651	0.0746353	0.0305385	0.519699	DCLow & ATSCLow	0
ADR_CCCATTGAGCCGAATG-1	ADR	3.72339	5.17793	0.382777	0.0179601	0.25882	0.00191946	0.0797434	0.0219178	0.258745	DCLow & ATSCLow	0
ADR_CCCATTGCATGTTCGA-1	ADR	26.7093	-2.44814	1.11309	0.02057	0.322737	0.00504116	0.209433	0.028502	0.458053	DCLow & ATSCLow	0
ADR_CCCATTGGTGCGGCTT-1	ADR	4.46772	-16.0621	0.119151	0.0134906	0.149357	0.0134841	0.560191	0.0380633	0.74748	DCLow & ATSCLow	0.595754
ADR_CCCGAAGCAGCAGTCC-1	ADR	-0.774527	-11.8774	0.36093	0.025443	0.442081	0.0122067	0.507123	0.0273019	0.421724	DCLow & ATSCLow	0
ADR_CCCGAAGGTAGGCAGT-1	ADR	14.6123	-4.77343	0.649671	0.0212004	0.338176	0.00594966	0.247176	0.0245533	0.338522	DCLow & ATSCLow	0.479315
ADR_CCCGGAACAGAGGACT-1	ADR	-24.0658	8.85564	0.801908	0.0117129	0.105819	0.0108269	0.449799	0.0171194	0.113494	DCLow & ATSCLow	0.7785
ADR_CCCGGAAGTTTCGTAG-1	ADR	-11.5118	28.5173	0.936999	0.0195425	0.297571	0.00140032	0.0581758	0.0155821	0.0669577	DCLow & ATSCLow	0.903337
ADR_CCCTAACAGAAAGTCT-1	ADR	-6.56734	27.1691	0.603896	0.0160059	0.210959	0	0	0.0147635	0.0421784	DCLow & ATSCLow	0
ADR_CCCTAACAGGTCCCTG-1	ADR	27.9959	1.0374	1.22881	0.0274981	0.492412	0.00310803	0.129122	0.035084	0.657294	DCLow & ATSCLow	0
ADR_CCCTAACCATGAATCC-1	ADR	21.3017	-4.6979	0.864415	0.0115048	0.100724	0.00622289	0.258528	0.0198613	0.196495	DCLow & ATSCLow	0
ADR_CCCTAACGTATCGAGG-1	ADR	11.4559	17.0831	0.940362	0.0167056	0.228096	0	0	0.0196861	0.19119	DCLow & ATSCLow	0
ADR_CCCTAACGTGGCGCTT-1	ADR	23.3205	15.8262	1.1531	0.0301584	0.557564	0.000450835	0.0187298	0.0234086	0.303871	DCLow & ATSCLow	0.574927
ADR_CCCTAACTCCCTCTCC-1	ADR	33.5276	-7.46743	1.24008	0.0627376	1	0.00534854	0.222203	0.0326149	0.582554	DCLow & ATSCLow	0
ADR_CCCTAACTCTCTGAGA-1	ADR	1.8165	21.3585	0.888657	0.0135347	0.150438	0.00476792	0.198082	0.0187211	0.161978	DCLow & ATSCLow	0
ADR_CCCTCAAAGCCTGTGC-1	ADR	-18.2532	5.65644	0.442858	0.00857977	0.0290871	0	0	0.0141578	0.0238458	DCLow & ATSCLow	0
ADR_CCCTCAAAGCTAGTTC-1	ADR	23.683	15.9899	1.24008	0.0254619	0.442544	0.00497285	0.206595	0.0236837	0.312198	DCLow & ATSCLow	0.903337
ADR_CCCTCAACAGTGTGGA-1	ADR	-11.7997	16.4358	0.756454	0.00670747	0	0.00161891	0.0672569	0.0136454	0.00833361	DCLow & ATSCLow	0
ADR_CCCTCAACATTGAAAG-1	ADR	24.6477	7.50328	1.24008	0.0312931	0.585355	0.0057379	0.238379	0.0286972	0.463963	DCLow & ATSCLow	0.486206
ADR_CCCTCAAGTAACTTCG-1	ADR	-0.00563815	-4.05072	0.585862	0.00673899	0	0.00783497	0.325501	0.0265077	0.397683	DCLow & ATSCLow	0.575846
ADR_CCCTCAATCATGCATG-1	ADR	-19.0697	30.2644	0.918592	0.0197568	0.302821	0.00239079	0.0993246	0.0176496	0.129544	DCLow & ATSCLow	0
ADR_CCCTCAATCGATGCTA-1	ADR	27.6523	5.33316	1.24008	0.0324153	0.612836	0.00428293	0.177933	0.0332516	0.601827	DCLow & ATSCLow	0
ADR_CCCTCTCAGATAGCTA-1	ADR	1.42163	-12.0625	0.623558	0.0194668	0.295719	0.00299874	0.124581	0.0251234	0.35578	DCLow & ATSCLow	0
ADR_CCCTCTCAGTCAACAA-1	ADR	35.029	-5.45293	1.24008	0.0390723	0.775872	0.00413265	0.17169	0.0279585	0.441601	DCLow & ATSCLow	0
ADR_CCCTCTCCACAAATCC-1	ADR	19.746	14.7181	1.09897	0.00687138	0	0.00377062	0.156649	0.0263014	0.391438	DCLow & ATSCLow	0.903337
ADR_CCCTCTCCACAAGTTC-1	ADR	-9.65228	8.15537	1.24008	0.0391164	0.776953	0	0	0.0350419	0.656019	DCLow & ATSCLow	0
ADR_CCCTCTCCATTGCTGA-1	ADR	-3.41683	9.13683	0.505128	0.0109438	0.0869834	0.00276649	0.114933	0.0112961	0	DCLow & ATSCLow	0
ADR_CCCTCTCGTCGAGTGA-1	ADR	-2.5791	18.7485	0.503222	0.0150729	0.188109	0.0021927	0.0910948	0.0221263	0.265057	DCLow & ATSCLow	0
ADR_CCCTCTCTCATCCTAT-1	ADR	29.4331	-9.01452	0.963399	0.0288724	0.526069	0.000840193	0.0349055	0.0296001	0.491294	DCLow & ATSCLow	0.759771
ADR_CCCTCTCTCCATTGCC-1	ADR	3.44542	-2.81385	0.508178	0.0128791	0.134381	0.0122272	0.507974	0.0245133	0.337313	DCLow & ATSCLow	0
ADR_CCCTCTCTCCTCTCTT-1	ADR	32.1986	-13.0781	1.15867	0.0220325	0.358556	0	0	0.0454772	0.971903	DCLow & ATSCHigh	0
ADR_CCCTGATAGACAGCGT-1	ADR	36.161	4.44913	1.24008	0.0366326	0.716123	0.0112299	0.466542	0.0275082	0.427969	DCLow & ATSCLow	0
ADR_CCCTGATCATCCTTGC-1	ADR	31.1785	-7.343	1.24008	0.0325792	0.61685	0.00569009	0.236393	0.0387577	0.768499	DCLow & ATSCLow	0.5545
ADR_CCCTGATGTCCTGTCT-1	ADR	21.0599	-9.77881	0.9983	0.0236779	0.398851	0.00513679	0.213406	0.028451	0.456509	DCLow & ATSCLow	0.85232
ADR_CCCTGATTCTTTCAGT-1	ADR	25.1713	7.04092	0.22797	0.0327242	0.620401	0.00319683	0.132811	0.0374688	0.729483	DCLow & ATSCLow	0
ADR_CCCTTAGCACGGATCC-1	ADR	-9.20134	27.3252	1.10048	0.0145938	0.176375	0.000225418	0.00936491	0.0198747	0.196898	DCLow & ATSCLow	0
ADR_CCCTTAGCAGGGACTA-1	ADR	11.3654	-8.83927	0.73851	0.017998	0.259746	0.0114143	0.474204	0.0245577	0.338656	DCLow & ATSCLow	0.903337
ADR_CCCTTAGGTCCGGTCA-1	ADR	4.33936	-9.24888	1.24008	0.0323837	0.612064	0.00153011	0.0635677	0.0431279	0.900789	DCLow & ATSCHigh	0
ADR_CCCTTAGTCGCGTCGA-1	ADR	1.50484	5.30597	0.404653	0.0183888	0.269318	0.00411899	0.171122	0.0292696	0.481288	DCLow & ATSCLow	0
ADR_CCGAACGCATTCACCC-1	ADR	-22.7575	33.1853	0.990087	0.00626619	0	0.00116807	0.0485272	0.0200921	0.203479	DCLow & ATSCLow	0
ADR_CCGATCTCAGTCGAGA-1	ADR	0.549731	22.2863	0.815776	0.0154196	0.1966	0	0	0.0210526	0.232556	DCLow & ATSCLow	0.705886
ADR_CCGATCTGTATCAGCT-1	ADR	35.5322	11.1308	1.24008	0.060216	1	0.00671471	0.27896	0.0341079	0.627747	DCLow & ATSCLow	0
ADR_CCGATCTGTGGGTTGA-1	ADR	-15.1051	22.7604	0.648258	0.0156151	0.201386	0.000225418	0.00936491	0.0118485	0	DCLow & ATSCLow	0
ADR_CCGATGGAGCATTGAA-1	ADR	34.4455	1.08633	1.13496	0.046303	0.952957	0.0130537	0.542312	0.0375043	0.730558	DCLow & ATSCLow	0.724289
ADR_CCGATGGAGTATTCCG-1	ADR	29.0875	5.33913	0.929694	0.0443046	0.904016	0.00528023	0.219365	0.0306916	0.524333	DCLow & ATSCLow	0
ADR_CCGATGGCAACTGCTA-1	ADR	-12.1611	8.38063	0.372462	0.0113535	0.0970187	0	0	0.0216693	0.251224	DCLow & ATSCLow	0.723468
ADR_CCGATGGCAGAACTAA-1	ADR	10.3349	6.27095	0.891252	0.0390912	0.776335	0.00869565	0.361258	0.0351572	0.65951	DCLow & ATSCLow	0
ADR_CCGATGGCATCTATCT-1	ADR	17.6328	0.920313	0.725773	0.0142345	0.167575	0.00670105	0.278393	0.0314813	0.548239	DCLow & ATSCLow	0.734238
ADR_CCGATGGGTTGTTGTG-1	ADR	-3.51693	16.0517	0.527325	0.00704159	0	0	0	0.0163829	0.0911997	DCLow & ATSCLow	0
ADR_CCGATGGTCCCTTTGG-1	ADR	14.2326	4.93913	0.718944	0.0264012	0.465548	0	0	0.0242693	0.329926	DCLow & ATSCLow	0.768783
ADR_CCGCAAGAGAAAGCGA-1	ADR	-6.80306	4.95983	0.572238	0.0213391	0.341573	0	0	0.0246198	0.340537	DCLow & ATSCLow	0.903337
ADR_CCGCAAGTCAGCACCG-1	ADR	-2.46681	13.3992	0.647546	0.00735679	0	0	0	0.0143619	0.0300238	DCLow & ATSCLow	0
ADR_CCGCAAGTCGGACTGC-1	ADR	1.7779	6.2846	0	0.0351575	0.679996	0.0156836	0.651569	0.0374976	0.730356	DCLow & ATSCLow	0
ADR_CCGCAAGTCGTAGCTA-1	ADR	-1.20416	4.84896	0.685225	0.0166363	0.226398	0.00566959	0.235541	0.016638	0.0989222	DCLow & ATSCLow	0
ADR_CCGGACAAGAATCCCT-1	ADR	31.6786	-9.40301	1.24008	0.0310851	0.58026	0.00163257	0.0678245	0.0308003	0.527623	DCLow & ATSCLow	0.903337
ADR_CCGGACACAGCGTTTA-1	ADR	17.2752	13.4848	0.964529	0.0173676	0.244307	0.00935141	0.388501	0.0358338	0.679992	DCLow & ATSCLow	0
ADR_CCGGACAGTAGCGTAG-1	ADR	-39.5195	1.55189	0.297004	0.0100234	0.0644424	0.0048294	0.200636	0.0146681	0.0392909	DCLow & ATSCLow	0
ADR_CCGGACAGTGACTATC-1	ADR	-42.654	0.915287	0.651287	0.0287778	0.523753	0.00533488	0.221636	0.0216494	0.25062	DCLow & ATSCLow	0.463694
ADR_CCGGACAGTGTATTGC-1	ADR	6.43939	16.0917	0.749185	0.0425395	0.860786	0.00886642	0.368352	0.0324796	0.578458	DCLow & ATSCLow	0
ADR_CCGGACATCCTTCAGC-1	ADR	-13.8462	5.05577	0.629635	0.0158924	0.20818	0.0070221	0.291731	0.021412	0.243434	DCLow & ATSCLow	0.252565
ADR_CCGGGTACAATTTCTC-1	ADR	2.42442	-6.09441	1.18499	0.0216669	0.349601	0.0116534	0.484136	0.0255449	0.368539	DCLow & ATSCLow	0.656656
ADR_CCGGGTACAGTAGAGC-1	ADR	-7.43168	5.53455	0.148363	0.0106475	0.079727	0.00987739	0.410352	0.019411	0.182863	DCLow & ATSCLow	0
ADR_CCGGGTATCATAGAGA-1	ADR	-16.828	32.2909	1.22934	0.0185023	0.272097	0	0	0.0164472	0.0931471	DCLow & ATSCLow	0
ADR_CCGGGTATCTGTAACG-1	ADR	-22.3148	13.3378	0.54421	0.0106664	0.0801902	0.00296458	0.123162	0.0169597	0.108659	DCLow & ATSCLow	0.511814
ADR_CCGGTAGAGGATTACA-1	ADR	-7.8133	11.6904	0.421112	0.0231736	0.3865	0.0021927	0.0910948	0.015043	0.0506397	DCLow & ATSCLow	0
ADR_CCGGTAGTCCGGCAGT-1	ADR	11.7786	-3.90852	0.694228	0.0326674	0.619012	0.0160115	0.665191	0.0455704	0.974724	DCLow & ATSCHigh	0
ADR_CCGGTAGTCCTACCAC-1	ADR	28.6326	-10.201	1.1976	0.0208537	0.329685	0.00628437	0.261082	0.0248062	0.346177	DCLow & ATSCLow	0.903337
ADR_CCGGTAGTCCTGTTGC-1	ADR	18.8011	-1.79541	0.970399	0.0338021	0.646802	0.0068445	0.284352	0.0231535	0.296149	DCLow & ATSCLow	0
ADR_CCGGTAGTCGTTATCT-1	ADR	6.97759	13.5764	0.645545	0.0229214	0.380325	0.00251375	0.104433	0.0263324	0.392378	DCLow & ATSCLow	0
ADR_CCGGTGAAGCATACTC-1	ADR	-23.1494	5.80698	0.496972	0.0149783	0.185793	0.00424195	0.17623	0.0266497	0.401981	DCLow & ATSCLow	0
ADR_CCGGTGATCATGAGGG-1	ADR	-14.6344	10.6309	0.67826	0.00672639	0	0.00744561	0.309325	0.0172348	0.116986	DCLow & ATSCLow	0.621688
ADR_CCGGTGATCGTGGACC-1	ADR	-7.37707	5.29153	0.37062	0.0132006	0.142255	0.00402336	0.167149	0.0186479	0.159762	DCLow & ATSCLow	0.719501
ADR_CCGTAGGCAAGCACAG-1	ADR	7.12573	14.7792	0.992522	0.0151864	0.190888	0	0	0.0210482	0.232421	DCLow & ATSCLow	0
ADR_CCGTAGGCATTGTCGA-1	ADR	-17.5324	13.4035	0.754526	0.00206772	0	0.00103146	0.0428515	0.0134125	0.00128261	DCLow & ATSCLow	0
ADR_CCGTAGGGTCAAGCCC-1	ADR	-18.7313	36.0597	1.18233	0.0228962	0.379707	0.00484989	0.201487	0.0230492	0.292993	DCLow & ATSCLow	0.44491
ADR_CCGTAGGTCACCGCTT-1	ADR	-18.8578	28.0514	0.663281	0.0164094	0.22084	0.000355203	0.0147568	0.0155621	0.0663533	DCLow & ATSCLow	0
ADR_CCGTAGGTCGCCAGTG-1	ADR	-20.2045	36.0024	1.05734	0.0247874	0.426024	0.00610677	0.253703	0.0261882	0.388013	DCLow & ATSCLow	0
ADR_CCGTAGGTCTGAGGCC-1	ADR	-6.39996	18.8644	1.24008	0.0124252	0.123265	0	0	0.0225989	0.279361	DCLow & ATSCLow	0.581075
ADR_CCGTAGGTCTGGGCAC-1	ADR	6.29994	23.9506	1.17051	0.0248567	0.427722	0.00159158	0.0661218	0.0265853	0.400034	DCLow & ATSCLow	0.776879
ADR_CCGTGAGAGCCTAACT-1	ADR	-6.12226	13.6667	0.24908	0.0108933	0.0857482	0.00539636	0.22419	0.016922	0.107518	DCLow & ATSCLow	0
ADR_CCGTGAGCAATCACGT-1	ADR	23.1586	2.72397	1.07109	0.0197946	0.303747	0.00640049	0.265906	0.0301192	0.507007	DCLow & ATSCLow	0
ADR_CCGTGAGGTCCATCTC-1	ADR	-18.7641	26.2577	0.857788	0.0212508	0.339411	0.00325148	0.135081	0.0251611	0.356922	DCLow & ATSCLow	0
ADR_CCGTGAGGTGGTTTGT-1	ADR	-41.172	0.140443	0.716489	0.0462021	0.950487	0.0147341	0.612123	0.0394898	0.790659	DCLow & ATSCLow	0
ADR_CCGTGAGGTTTACTTC-1	ADR	-11.8827	23.7551	0.829675	0.0138878	0.159084	0.00223368	0.0927976	0.0165138	0.0951617	DCLow & ATSCLow	0
ADR_CCGTGAGTCCGCGGAT-1	ADR	34.2386	6.41694	0.793397	0.0236464	0.398079	0.00635951	0.264203	0.0336265	0.613175	DCLow & ATSCLow	0
ADR_CCGTGAGTCGAATGCT-1	ADR	-1.10368	6.82774	0.335572	0.0111581	0.0922326	0.00213122	0.0885408	0.0231535	0.296149	DCLow & ATSCLow	0
ADR_CCGTTCAGTGCGGTAA-1	ADR	-17.4374	18.6223	0.657326	0.00443172	0	0.0020834	0.0865543	0.0151805	0.0548031	DCLow & ATSCLow	0
ADR_CCGTTCATCAAGAATG-1	ADR	-16.0369	12.7021	0.406588	0.0140832	0.16387	0.00386625	0.160622	0.0233198	0.301185	DCLow & ATSCLow	0.558856
ADR_CCTAACCGTATACCCA-1	ADR	8.61484	-9.60358	0.613386	0.0270001	0.480215	0.0107654	0.447244	0.0390283	0.776691	DCLow & ATSCLow	0
ADR_CCTAAGAGTGCCCTTT-1	ADR	9.71067	-17.1769	0.919365	0.0323963	0.612373	0	0	0.0297421	0.495591	DCLow & ATSCLow	0.903337
ADR_CCTAAGATCCGTGGGT-1	ADR	24.5999	2.10671	1.17855	0.0340165	0.652051	0.00296458	0.123162	0.0288925	0.469872	DCLow & ATSCLow	0.733506
ADR_CCTACGTAGCAGGCAT-1	ADR	34.3935	-0.729617	0.793102	0.0431636	0.876071	0.00255473	0.106135	0.0229649	0.290441	DCLow & ATSCLow	0
ADR_CCTACGTAGCATGCGA-1	ADR	35.4812	8.07517	1.24008	0.0369163	0.723071	0.00381161	0.158352	0.0288969	0.470006	DCLow & ATSCLow	0
ADR_CCTACGTGTACAGTTC-1	ADR	34.988	-4.50819	1.24008	0.035479	0.68787	0.00403019	0.167433	0.0318341	0.558916	DCLow & ATSCLow	0
ADR_CCTACGTGTTATGTGC-1	ADR	-20.4539	27.1391	0.608493	0.007527	0.00330394	0.00247276	0.10273	0.016882	0.106309	DCLow & ATSCLow	0.427073
ADR_CCTATCGAGACCATTC-1	ADR	0.136591	-5.2269	0.660283	0.0373513	0.733723	0.011025	0.458028	0.0236925	0.312467	DCLow & ATSCLow	0
ADR_CCTATCGTCCCGTAAA-1	ADR	19.7076	-10.985	1.03808	0.0314823	0.589986	0.00707674	0.294001	0.0331096	0.597529	DCLow & ATSCLow	0
ADR_CCTATCGTCGTGACTA-1	ADR	-16.1365	23.7216	0.806963	0.0219065	0.355468	0.00823799	0.342244	0.018426	0.153047	DCLow & ATSCLow	0
ADR_CCTCAACAGAAGGTAG-1	ADR	-1.32773	-9.43635	0.53831	0.0207087	0.326134	0.00103829	0.0431353	0.0252321	0.359071	DCLow & ATSCLow	0
ADR_CCTCAACAGTATTCCG-1	ADR	4.59056	-7.93504	0.751328	0.0295217	0.541971	0.000546467	0.0227028	0.032717	0.585643	DCLow & ATSCLow	0
ADR_CCTCACAAGGCCTAGA-1	ADR	21.9925	11.8241	1.24008	0.0347225	0.669343	0.00638683	0.265339	0.0189629	0.169298	DCLow & ATSCLow	0
ADR_CCTCACAAGTATTCCG-1	ADR	-16.5213	32.1437	1.03151	0.0135536	0.150901	0.00476109	0.197798	0.0287061	0.464231	DCLow & ATSCLow	0.52947
ADR_CCTCACACAGGCGATA-1	ADR	25.6889	-0.69042	1.24008	0.0221775	0.362107	0.00102463	0.0425677	0.0206822	0.221341	DCLow & ATSCLow	0.664391
ADR_CCTCAGTGTGCCTTCT-1	ADR	-17.2738	19.1226	0.647537	0.00416696	0	0	0	0.0141689	0.0241816	DCLow & ATSCLow	0
ADR_CCTCATGCACGCTTAA-1	ADR	-12.976	19.0332	0.587578	0.00428043	0	0.00597698	0.248311	0.0186168	0.158822	DCLow & ATSCLow	0.6726
ADR_CCTCATGTCCCTCATG-1	ADR	31.4179	-4.59957	1.24008	0.0282987	0.512019	0.000143448	0.0059595	0.0254229	0.364846	DCLow & ATSCLow	0.731207
ADR_CCTCATGTCTACGGTA-1	ADR	-1.12665	27.2394	0.409138	0.0145371	0.174986	0	0	0.0172747	0.118195	DCLow & ATSCLow	0
ADR_CCTCCAAAGATGTAGT-1	ADR	0.245177	18.2848	1.0542	0.0358573	0.697133	0.00241128	0.100176	0.0162764	0.0879764	DCLow & ATSCLow	0
ADR_CCTCCAACATGACGAG-1	ADR	25.7497	-5.71746	1.05473	0.0222532	0.363959	0	0	0.0291143	0.476587	DCLow & ATSCLow	0.614745
ADR_CCTCCAAGTATACCTG-1	ADR	15.2993	-8.88962	1.24008	0.0302278	0.559263	0.00333345	0.138487	0.0207709	0.224027	DCLow & ATSCLow	0
ADR_CCTCCTCAGGTGCTGA-1	ADR	13.9074	10.5682	0.922448	0.0123622	0.121721	0.00308071	0.127987	0.0210482	0.232421	DCLow & ATSCLow	0
ADR_CCTCCTCCAATCACGT-1	ADR	10.8457	9.87755	1.04857	0.014619	0.176993	0	0	0.0258666	0.378276	DCLow & ATSCLow	0
ADR_CCTCCTCCAGATCCTA-1	ADR	6.66415	-3.43459	0.540696	0.03778	0.744222	0.00590867	0.245474	0.0225123	0.276742	DCLow & ATSCLow	0
ADR_CCTCCTCGTCCAGGTC-1	ADR	25.063	-13.323	1.24008	0.0280466	0.505844	0.00154377	0.0641353	0.0395963	0.793882	DCLow & ATSCLow	0
ADR_CCTCCTCGTCGGATTT-1	ADR	18.9221	-0.490878	1.1301	0.0203683	0.317797	0.0140032	0.581758	0.023799	0.31569	DCLow & ATSCLow	0
ADR_CCTCTAGAGCTGCCTG-1	ADR	1.70651	1.40611	0.321265	0.0250206	0.431736	0.0108132	0.449231	0.0346758	0.644938	DCLow & ATSCLow	0
ADR_CCTCTAGAGGCGCTTC-1	ADR	2.30274	30.4528	1.24008	0.0165165	0.223464	0.00517777	0.215109	0.0280827	0.445361	DCLow & ATSCLow	0.855379
ADR_CCTCTAGAGTCCGCCA-1	ADR	4.73556	10.0475	0.380896	0.0175315	0.248321	0.007753	0.322095	0.0212079	0.237256	DCLow & ATSCLow	0
ADR_CCTCTAGCAACGATCT-1	ADR	-22.3777	31.5594	1.05353	0.0335248	0.640009	0.000252741	0.0105	0.0186346	0.159359	DCLow & ATSCLow	0
ADR_CCTCTAGCACAATTCG-1	ADR	31.8662	-6.23575	1.13887	0.0276431	0.495963	0	0	0.0370606	0.717127	DCLow & ATSCLow	0
ADR_CCTCTAGGTCGTGGAA-1	ADR	-8.46069	12.4238	0.410481	0.0134402	0.148122	0	0	0.0141845	0.0246517	DCLow & ATSCLow	0
ADR_CCTCTAGTCGCCTTGT-1	ADR	-4.05325	28.2209	1.1951	0.00105277	0	0	0	0.0164206	0.0923413	DCLow & ATSCLow	0
ADR_CCTCTCCAGCACAAAT-1	ADR	-22.0669	32.6129	1.17117	0.0146568	0.177919	0.00488405	0.202906	0.0149587	0.0480878	DCLow & ATSCLow	0
ADR_CCTCTCCCAACATCGT-1	ADR	9.49433	-7.50675	0.651568	0.0259347	0.454123	0.00544418	0.226176	0.0229871	0.291112	DCLow & ATSCLow	0
ADR_CCTCTCCCACCGTGCA-1	ADR	-25.438	22.7872	1.13279	0.0147955	0.181316	0.00259572	0.107838	0.0182907	0.148951	DCLow & ATSCLow	0.529154
ADR_CCTCTCCTCTATCGGA-1	ADR	35.1414	8.32308	0.999254	0.040144	0.802118	0.00179651	0.0746353	0.0267251	0.404264	DCLow & ATSCLow	0.903337
ADR_CCTGCATCAGGACATG-1	ADR	24.1845	0.667489	1.08401	0.0427791	0.866653	0.00604529	0.251149	0.0324707	0.578189	DCLow & ATSCLow	0
ADR_CCTGCATTCACTCCGT-1	ADR	5.30421	-13.3097	0.908174	0.0318605	0.59925	0.0110523	0.459163	0.0420698	0.868757	DCLow & ATSCLow	0.903337
ADR_CCTGCATTCGGTGTAT-1	ADR	7.98954	2.67068	1.24008	0.0183888	0.269318	0.0102667	0.426528	0.0315013	0.548843	DCLow & ATSCLow	0.774854
ADR_CCTGCATTCGTTCCTG-1	ADR	26.1954	9.28218	1.24008	0.0344515	0.662704	0.00137983	0.0573245	0.0349332	0.652728	DCLow & ATSCLow	0.846461
ADR_CCTGTTGAGGTTCACT-1	ADR	21.6929	3.8624	1.08236	0.0382843	0.756573	0.00188531	0.0783245	0.0312107	0.540046	DCLow & ATSCLow	0
ADR_CCTGTTGCAAATCGGG-1	ADR	-5.28044	26.2297	0.884592	0.0183069	0.267311	0.00394139	0.163744	0.0242161	0.328315	DCLow & ATSCLow	0
ADR_CCTGTTGTCATTCACT-1	ADR	20.0597	15.2967	1.14968	0.0166111	0.22578	0.00469961	0.195244	0.0203072	0.209992	DCLow & ATSCLow	0
ADR_CCTTCAGAGAAGCGGG-1	ADR	5.19032	1.85786	0.270494	0.0246046	0.421547	0.0076437	0.317555	0.0346315	0.643595	DCLow & ATSCLow	0
ADR_CCTTCAGCATGTTCGA-1	ADR	-19.6387	28.6856	1.17286	0.0216102	0.348211	0	0	0.0160967	0.082537	DCLow & ATSCLow	0
ADR_CCTTCAGTCCTACACC-1	ADR	30.4151	-4.18812	1.02472	0.0314886	0.590141	0.000710407	0.0295136	0.02905	0.47464	DCLow & ATSCLow	0
ADR_CCTTGTGCAGTCAGCC-1	ADR	17.4982	-9.7961	1.19467	0.0459941	0.945392	0.0163462	0.679096	0.0425977	0.88474	DCLow & ATSCLow	0.517391
ADR_CCTTGTGCATCGGATT-1	ADR	1.96323	10.7447	0.989198	0.0117759	0.107363	0.00307388	0.127703	0.0188963	0.167283	DCLow & ATSCLow	0
ADR_CCTTGTGGTTATTCCT-1	ADR	-22.7079	21.3512	1.17414	0.0161068	0.213429	0.00549882	0.228447	0.0137829	0.0124971	DCLow & ATSCLow	0
ADR_CCTTTGGAGCGTTACT-1	ADR	-2.79685	1.60075	0.279194	0.0211122	0.336015	0.00493869	0.205176	0.0127425	0	DCLow & ATSCLow	0
ADR_CCTTTGGAGTTAGTAG-1	ADR	-9.74938	29.8353	0.792123	0.021503	0.345587	0.00254107	0.105568	0.0150718	0.0515126	DCLow & ATSCLow	0
ADR_CCTTTGGGTCGTGGTC-1	ADR	-10.7773	25.7246	0.924515	0.022499	0.36998	0.0048294	0.200636	0.0173523	0.120545	DCLow & ATSCLow	0.381345
ADR_CCTTTGGTCCTATTTG-1	ADR	-14.9379	19.2424	1.20513	0.0114166	0.0985626	0.00795109	0.330325	0.0195885	0.188235	DCLow & ATSCLow	0.716166
ADR_CCTTTGGTCTACTGCC-1	ADR	-17.9486	17.716	0.395261	0.0170839	0.237359	0.00200827	0.0834326	0.012636	0	DCLow & ATSCLow	0
ADR_CGAAGGACATCTCATT-1	ADR	24.381	13.4969	0.84559	0.022146	0.361335	0.0019263	0.0800272	0.0268515	0.408092	DCLow & ATSCLow	0.903337
ADR_CGAAGTTAGGTGAGCT-1	ADR	14.8473	21.2339	0.896653	0.0164535	0.22192	0.00313535	0.130257	0.0268693	0.408629	DCLow & ATSCLow	0.77284
ADR_CGAAGTTAGTTCTACG-1	ADR	18.9344	8.98501	0.858741	0.0287526	0.523135	0.00705625	0.293149	0.0328213	0.588799	DCLow & ATSCLow	0
ADR_CGAAGTTCAACTCGAT-1	ADR	20.4755	4.28664	1.03867	0.019347	0.292785	0	0	0.0194221	0.183198	DCLow & ATSCLow	0
ADR_CGAAGTTCACCAGGTC-1	ADR	-1.84343	19.4693	1.2287	0.00897062	0.0386593	0.004563	0.189568	0.0215185	0.246657	DCLow & ATSCLow	0
ADR_CGAATTGAGGATATAC-1	ADR	13.699	4.22221	1.24008	0.010099	0.0662951	0.00129786	0.0539191	0.0201608	0.20556	DCLow & ATSCLow	0
ADR_CGAATTGAGGCTTAAA-1	ADR	-15.6597	14.449	1.1993	0.0136041	0.152136	0	0	0.0174344	0.12303	DCLow & ATSCLow	0
ADR_CGAATTGCAAGTCCAT-1	ADR	-3.85631	6.4729	0.446428	0.00503691	0	0.00439223	0.182473	0.0122545	0	DCLow & ATSCLow	0
ADR_CGAATTGCACCAGTTA-1	ADR	32.2079	-13.0129	1.24008	0.0425332	0.860632	0.0210731	0.875475	0.0723554	1	DCLow & ATSCHigh	0.903337
ADR_CGAATTGCACCCTGAG-1	ADR	-14.8948	14.6283	0.399806	0.00588795	0	0.0043854	0.18219	0.0156863	0.0701138	DCLow & ATSCLow	0
ADR_CGAATTGCACTCTCGT-1	ADR	-8.46368	1.18375	0.415331	0.0131439	0.140866	0	0	0.0209107	0.228258	DCLow & ATSCLow	0.498954
ADR_CGAATTGGTCCCGTGA-1	ADR	32.3035	-12.9553	1.24008	0.0371433	0.728629	0	0	0.0388464	0.771185	DCLow & ATSCLow	0
ADR_CGAATTGTCGTTGTAG-1	ADR	-5.35045	3.84332	0.268304	0.0144929	0.173905	0	0	0.0193733	0.181721	DCLow & ATSCLow	0
ADR_CGAATTGTCTGGGCAC-1	ADR	32.1723	10.94	1.24008	0.0485914	1	0.00304655	0.126568	0.024662	0.341812	DCLow & ATSCLow	0.838855
ADR_CGAATTGTCTTACTGT-1	ADR	31.9293	1.34134	0.911137	0.050823	1	0.00551248	0.229014	0.0402706	0.814297	DCLow & ATSCLow	0
ADR_CGACAGCAGCTAGTTC-1	ADR	1.90831	13.0408	1.24008	0.0145875	0.176221	0.00170088	0.0706624	0.0231512	0.296082	DCLow & ATSCLow	0
ADR_CGACAGCCAAGGTACG-1	ADR	-21.038	32.4262	1.12043	0.00772873	0.00824443	0	0	0.0209661	0.229937	DCLow & ATSCLow	0
ADR_CGACAGCTCCGAGAAG-1	ADR	6.1293	-3.57139	0.649605	0.0205637	0.322583	0.0141808	0.589137	0.0279674	0.44187	DCLow & ATSCLow	0
ADR_CGACAGCTCCGCATAA-1	ADR	-14.3364	28.7834	0.545515	0.0129611	0.136388	0	0	0.0186146	0.158755	DCLow & ATSCLow	0
ADR_CGACAGCTCGGTATGT-1	ADR	28.393	10.6419	0.35099	0.0330961	0.62951	0	0	0.027892	0.439586	DCLow & ATSCLow	0
ADR_CGAGAAGAGTAGTGCG-1	ADR	-11.2523	13.7033	0.731321	0.00981536	0.0593475	0.00057379	0.0238379	0.0117043	0	DCLow & ATSCLow	0
ADR_CGAGGAAAGGAGAATG-1	ADR	35.765	0.700894	1.01848	0.059844	1	0.00635268	0.26392	0.0355787	0.672269	DCLow & ATSCLow	0
ADR_CGAGGAAAGGCTTCCG-1	ADR	17.4378	21.0763	0.518086	0.0210743	0.335088	0	0	0.0264522	0.396004	DCLow & ATSCLow	0.903337
ADR_CGAGGAACATGCAGCC-1	ADR	13.68	5.09036	1.24008	0.015344	0.194748	0.0112094	0.46569	0.0410737	0.838606	DCLow & ATSCLow	0
ADR_CGAGGAACATTAGGAA-1	ADR	21.4483	6.55116	0.879519	0.0178467	0.256041	0	0	0.0156109	0.0678306	DCLow & ATSCLow	0
ADR_CGAGGAATCGCTACAA-1	ADR	-20.462	18.268	0.849279	0.0243776	0.415989	0.00331979	0.137919	0.016445	0.0930799	DCLow & ATSCLow	0
ADR_CGAGGCTAGGCCCACT-1	ADR	29.4612	-5.35941	1.08076	0.0233816	0.391595	0.00431026	0.179068	0.0281071	0.4461	DCLow & ATSCLow	0
ADR_CGAGGCTCACTGGATT-1	ADR	15.4297	4.02982	0.705178	0.0317975	0.597706	0.00161891	0.0672569	0.0286063	0.461209	DCLow & ATSCLow	0
ADR_CGAGGCTCAGTCACGC-1	ADR	-10.5021	27.1464	1.04632	0.0157474	0.204629	0.00057379	0.0238379	0.0136676	0.00900516	DCLow & ATSCLow	0.450804
ADR_CGAGGCTCATGACGAG-1	ADR	-14.962	18.9307	0.806496	0.010679	0.080499	0.00183749	0.076338	0.0139094	0.0163248	DCLow & ATSCLow	0
ADR_CGAGGCTGTGTATTCG-1	ADR	-8.57759	30.7578	0.689789	0.0225306	0.370752	0	0	0.0150208	0.0499681	DCLow & ATSCLow	0
ADR_CGAGGCTTCTGGGAGA-1	ADR	-42.715	1.23306	0.453987	0.0167372	0.228868	0	0	0.0159193	0.0771648	DCLow & ATSCLow	0
ADR_CGAGTGCAGAAGTGTT-1	ADR	-12.1396	15.8699	1.01558	0.00870585	0.0321749	0.00336077	0.139622	0.00925961	0	DCLow & ATSCLow	0
ADR_CGAGTGCAGCGTGAGT-1	ADR	8.69579	-15.656	0.516198	0.0337328	0.645104	0.00934458	0.388217	0.0326393	0.583292	DCLow & ATSCLow	0
ADR_CGAGTGCCATCGAAGG-1	ADR	0.00354478	-3.66534	0.935308	0.0268929	0.47759	0.00634585	0.263636	0.020152	0.205292	DCLow & ATSCLow	0
ADR_CGAGTGCGTACGTGTT-1	ADR	0.123112	23.6068	0.438691	0.0220325	0.358556	0	0	0.0251522	0.356653	DCLow & ATSCLow	0
ADR_CGAGTGCTCATTCGTT-1	ADR	31.7133	4.93092	1.17856	0.0236905	0.39916	0.00951535	0.395312	0.0259864	0.381902	DCLow & ATSCLow	0.898545
ADR_CGAGTGCTCTCGTCAC-1	ADR	2.28052	-4.87742	0.425272	0.0213454	0.341727	0.00098364	0.040865	0.0210349	0.232018	DCLow & ATSCLow	0
ADR_CGAGTTACAAAGAACT-1	ADR	-4.49048	17.5245	0.362186	0.00709202	0	0.000293726	0.0122027	0.0143464	0.0295538	DCLow & ATSCLow	0
ADR_CGAGTTACATCGATAC-1	ADR	10.3275	-3.60077	0.533871	0.0602916	1	0.00113392	0.0471083	0.0411758	0.841695	DCLow & ATSCLow	0
ADR_CGAGTTAGTATTCCGA-1	ADR	8.93084	-15.2649	0.894798	0.0358573	0.697133	0.00304655	0.126568	0.0188032	0.164463	DCLow & ATSCLow	0.891866
ADR_CGATCGGAGCCGTTAT-1	ADR	-5.28031	24.1672	0.817665	0.0109123	0.0862114	0.00403702	0.167717	0.0177428	0.132364	DCLow & ATSCLow	0.903337
ADR_CGATCGGCACCGGAAA-1	ADR	16.2784	-1.77419	0.933378	0.0335815	0.641398	0.00843608	0.350474	0.031275	0.541994	DCLow & ATSCLow	0
ADR_CGATCGGGTACGGCAA-1	ADR	12.7587	12.0153	1.08024	0.0120911	0.115082	0.00150961	0.0627164	0.0239321	0.319719	DCLow & ATSCLow	0
ADR_CGATCGGGTCAGATTC-1	ADR	-8.54804	31.5414	0.539928	0.0229718	0.38156	0	0	0.0158061	0.0737401	DCLow & ATSCLow	0
ADR_CGATCGGGTCAGTCTA-1	ADR	6.64718	16.8239	0.894326	0.010326	0.0718531	0.00431026	0.179068	0.023697	0.312601	DCLow & ATSCLow	0
ADR_CGATCGGTCGGTAAGG-1	ADR	8.95331	-14.826	0.678427	0.0330457	0.628275	0.0210595	0.874908	0.0392391	0.783071	DCLow & ATSCLow	0
ADR_CGATGCGAGCGTTCCG-1	ADR	9.26655	10.832	0.845395	0.0268929	0.47759	0.00629803	0.261649	0.0274682	0.42676	DCLow & ATSCLow	0
ADR_CGATGCGAGGGTCACA-1	ADR	29.2074	14.2583	0.945687	0.0307006	0.570842	0.00402336	0.167149	0.0321513	0.568519	DCLow & ATSCLow	0
ADR_CGATGCGCAACTTCTT-1	ADR	13.6647	7.0294	1.24008	0.0246109	0.421701	0.00140032	0.0581758	0.0254806	0.366592	DCLow & ATSCLow	0.649847
ADR_CGATGCGCAGCCATTA-1	ADR	36.23	3.1299	0.430219	0.0378304	0.745457	0.0087503	0.363528	0.0232488	0.299036	DCLow & ATSCLow	0.849284
ADR_CGATGCGGTAGCCAGA-1	ADR	-10.5104	21.0751	0.839459	0.0141525	0.165568	0	0	0.013692	0.00974383	DCLow & ATSCLow	0
ADR_CGATGCGTCAACGAGG-1	ADR	-19.7235	11.5303	0.661195	0.00457672	0	0.0133065	0.552812	0.015307	0.0586308	DCLow & ATSCLow	0
ADR_CGATGGCCATGCCATA-1	ADR	16.9287	-7.84601	0.654148	0.0378115	0.744994	0.00643465	0.267325	0.0385137	0.761112	DCLow & ATSCLow	0
ADR_CGATGGCTCACGAACT-1	ADR	-11.531	9.23773	0	0.0155961	0.200923	0	0	0.0234596	0.305416	DCLow & ATSCLow	0.421392
ADR_CGCAGGTAGCTAATGA-1	ADR	9.96072	-16.6097	1.24008	0.0361409	0.704081	0.00632535	0.262785	0.033875	0.620696	DCLow & ATSCLow	0.903337
ADR_CGCAGGTCAGTTGAAA-1	ADR	-2.38985	-1.75713	0.578993	0.0297865	0.548455	0.0133338	0.553947	0.0263036	0.391505	DCLow & ATSCLow	0.723742
ADR_CGCATGGAGAATCTAG-1	ADR	-3.89957	0.926568	0.746836	0.0198703	0.3056	0.00303289	0.126	0.0267251	0.404264	DCLow & ATSCLow	0.903337
ADR_CGCATGGAGCATCAGG-1	ADR	29.4305	1.02062	0.835153	0.0326044	0.617468	0.00377745	0.156933	0.0247729	0.34517	DCLow & ATSCLow	0
ADR_CGCATGGTCACGGTCG-1	ADR	1.66843	6.26984	0.584826	0.028677	0.521283	0.00849073	0.352744	0.0245	0.33691	DCLow & ATSCLow	0
ADR_CGCATGGTCGATACTG-1	ADR	13.1141	8.18283	1.2073	0.0152557	0.192586	0.00432392	0.179636	0.0256336	0.371225	DCLow & ATSCLow	0
ADR_CGCCAGAAGAAGAACG-1	ADR	24.2594	18.0043	0.856751	0.0450422	0.922079	0	0	0.0221885	0.266938	DCLow & ATSCLow	0
ADR_CGCCAGAAGTCCGCCA-1	ADR	-42.6308	1.3403	0.60293	0.0155205	0.199071	0	0	0.0120038	0	DCLow & ATSCLow	0.738378
ADR_CGCCAGACAACTAGAA-1	ADR	24.7394	7.98205	1.24008	0.0292696	0.535795	0.00704942	0.292866	0.0297954	0.497203	DCLow & ATSCLow	0
ADR_CGCCAGAGTATGGAGC-1	ADR	-22.0184	16.388	0.561217	0.0250648	0.432817	0.00278698	0.115784	0.0237768	0.315019	DCLow & ATSCLow	0
ADR_CGCCATTAGCCGGAAT-1	ADR	31.7472	5.65742	1.24008	0.0235707	0.396227	0.00276649	0.114933	0.0280295	0.44375	DCLow & ATSCLow	0
ADR_CGCCATTCATCAGTGT-1	ADR	-7.17238	31.0778	0.822589	0.0177206	0.252953	0	0	0.0197948	0.19448	DCLow & ATSCLow	0.748914
ADR_CGCCATTTCGAGAGAC-1	ADR	29.2103	-8.47496	0.611074	0.0413544	0.831761	0.00314218	0.130541	0.0354168	0.667367	DCLow & ATSCLow	0
ADR_CGCGTGAGTGTTCGAT-1	ADR	-1.38636	0.362846	0.684927	0.0224234	0.368128	0.00579255	0.240649	0.0240319	0.322741	DCLow & ATSCLow	0
ADR_CGCGTGATCACTGAAC-1	ADR	-3.3136	10.3423	1.0398	0.0220388	0.35871	0	0	0.0156464	0.0689051	DCLow & ATSCLow	0
ADR_CGGAACCCAACCAATC-1	ADR	-5.70326	5.11342	0.420802	0.0128791	0.134381	0.000136617	0.0056757	0.0170506	0.111413	DCLow & ATSCLow	0
ADR_CGGAACCCACTGTGAT-1	ADR	25.2604	0.343608	0.781737	0.0401566	0.802427	0.000833362	0.0346217	0.0284155	0.455434	DCLow & ATSCLow	0.421988
ADR_CGGAACCTCTAGCAAC-1	ADR	32.0815	1.54122	1.20502	0.040642	0.814315	0.0043649	0.181338	0.0322312	0.570936	DCLow & ATSCLow	0.903337
ADR_CGGAATTCAGACCATT-1	ADR	1.98057	12.9117	0.836088	0.0126333	0.12836	0.00273233	0.113514	0.0202363	0.207843	DCLow & ATSCLow	0
ADR_CGGAATTGTAACTTCG-1	ADR	16.2904	3.62332	1.24008	0.0195425	0.297571	0.0052051	0.216244	0.0328811	0.590612	DCLow & ATSCLow	0
ADR_CGGAATTGTAATGCTC-1	ADR	-5.69555	15.6796	0.917811	0.00947494	0.0510105	0	0	0.0166558	0.0994594	DCLow & ATSCLow	0
ADR_CGGAATTGTACTAGCT-1	ADR	-14.3558	26.1537	0.677621	0.00692812	0	0	0	0.0149254	0.0470806	DCLow & ATSCLow	0.591617
ADR_CGGACACAGCTCTTCC-1	ADR	0.250835	1.45027	0.505433	0.0209104	0.331074	0.010943	0.454623	0.0330986	0.597193	DCLow & ATSCLow	0.62357
ADR_CGGACACCAACGGCTC-1	ADR	-12.4359	18.9536	0.906764	0.0111392	0.0917695	0.00136617	0.0567569	0.0142222	0.0257933	DCLow & ATSCLow	0
ADR_CGGACACCAGCTAACT-1	ADR	3.71381	21.4736	0.832653	0.0271262	0.483303	0.000676253	0.0280947	0.0188963	0.167283	DCLow & ATSCLow	0
ADR_CGGACACGTAAGCTCT-1	ADR	-19.308	22.3085	1.05336	0.0163463	0.219296	0.00495919	0.206028	0.0171793	0.115307	DCLow & ATSCLow	0
ADR_CGGACACGTATCGTAC-1	ADR	-21.1342	16.9085	0.441583	0.0108618	0.0849763	0.00236347	0.0981895	0.0226099	0.279696	DCLow & ATSCLow	0.314651
ADR_CGGAGAAAGGATGAGA-1	ADR	22.2398	-0.13988	0.876369	0.0258528	0.452116	0.00142764	0.059311	0.0261017	0.385394	DCLow & ATSCLow	0.488556
ADR_CGGAGAACAGGCATTT-1	ADR	13.1982	-7.29937	1.24008	0.0222217	0.363187	0.015383	0.639083	0.0329455	0.59256	DCLow & ATSCLow	0.729089
ADR_CGGAGAACATTCTCTA-1	ADR	5.9954	-6.43188	0.659657	0.0236527	0.398234	0.0112572	0.467677	0.0185037	0.155397	DCLow & ATSCLow	0
ADR_CGGAGAATCCATTTCA-1	ADR	31.856	-1.35386	0.760871	0.0280844	0.50677	0.00221319	0.0919462	0.0270113	0.412927	DCLow & ATSCLow	0
ADR_CGGCAGTTCAATCAGC-1	ADR	0.432512	-3.78694	0.589823	0.0251782	0.435596	0.00750709	0.311879	0.0241562	0.326502	DCLow & ATSCLow	0
ADR_CGGCAGTTCAGCGCAC-1	ADR	-18.1021	14.9428	0.922623	0.00733788	0	0.00178968	0.0743516	0.0181754	0.145459	DCLow & ATSCLow	0.429963
ADR_CGGGACTCAACCAATC-1	ADR	19.8436	11.6313	0.97503	0.0304484	0.564666	0.000525974	0.0218514	0.0188675	0.16641	DCLow & ATSCLow	0
ADR_CGGGACTCAATCTCGA-1	ADR	7.90795	5.18338	0.868508	0.0277062	0.497507	0.00227467	0.0945003	0.0188498	0.165873	DCLow & ATSCLow	0.470559
ADR_CGGGACTGTGGCAGAT-1	ADR	4.50268	9.62341	1.03956	0.0295091	0.541662	0.0040985	0.170271	0.0282647	0.450868	DCLow & ATSCLow	0
ADR_CGGGACTTCCGTTTCG-1	ADR	-19.6694	12.0587	0.498467	0.0116561	0.104429	0.00161891	0.0672569	0.0116333	0	DCLow & ATSCLow	0
ADR_CGGGCATCAAATTGGA-1	ADR	-11.5623	18.3474	0.662634	0.0109438	0.0869834	0.00372964	0.154946	0.0240186	0.322338	DCLow & ATSCLow	0
ADR_CGGGCATCAACTGCCG-1	ADR	12.1553	3.32225	1.02434	0.0278701	0.501521	0.00193313	0.080311	0.0172902	0.118665	DCLow & ATSCLow	0
ADR_CGGGCATCAGCAATTC-1	ADR	9.81168	-1.39278	0.295963	0.0116498	0.104275	0.0141672	0.588569	0.0219622	0.260088	DCLow & ATSCLow	0
ADR_CGGGCATGTCAAATCC-1	ADR	0.628965	24.346	0.591488	0.0188175	0.279817	0.00343591	0.142744	0.0242848	0.330397	DCLow & ATSCLow	0
ADR_CGGGCATTCCTTCACG-1	ADR	17.6312	15.188	0.907411	0.0511319	1	0.00342225	0.142176	0.0269758	0.411852	DCLow & ATSCLow	0
ADR_CGGGCATTCGTTTACT-1	ADR	6.52177	-3.69237	0.93781	0.0154007	0.196137	0.00400287	0.166298	0.0250302	0.35296	DCLow & ATSCLow	0
ADR_CGGGTCAAGGTCGACA-1	ADR	24.1064	0.37071	1.11919	0.0423252	0.855537	0.00580621	0.241217	0.0355321	0.670859	DCLow & ATSCLow	0
ADR_CGGGTCACAGTAGATA-1	ADR	1.32505	-4.03462	0.420592	0.0300576	0.555094	0	0	0.0256469	0.371628	DCLow & ATSCLow	0
ADR_CGGGTCAGTACCTATG-1	ADR	29.2688	11.3728	1.12691	0.0215345	0.346359	0	0	0.0221507	0.265796	DCLow & ATSCLow	0
ADR_CGGGTGTCAACGGCCT-1	ADR	5.72827	9.24934	0.904277	0.0401566	0.802427	0	0	0.0363374	0.695236	DCLow & ATSCLow	0
ADR_CGGGTGTGTCCAGGTC-1	ADR	15.5612	-2.12427	0.828485	0.0229844	0.381868	0.00504799	0.209717	0.0310776	0.536017	DCLow & ATSCLow	0.903337
ADR_CGGGTGTGTTGACTAC-1	ADR	18.3739	9.4088	0.713104	0.0378745	0.746538	0.0138256	0.57438	0.039279	0.78428	DCLow & ATSCLow	0
ADR_CGGTCAGAGAATACAC-1	ADR	26.1534	8.32416	0.936143	0.028967	0.528385	6.83083e-05	0.0028375	0.0210016	0.231011	DCLow & ATSCLow	0
ADR_CGGTCAGAGCGAGGAG-1	ADR	26.9649	16.6665	1.21477	0.0244029	0.416606	0.00542368	0.225325	0.0341944	0.630366	DCLow & ATSCLow	0
ADR_CGGTCAGAGCGTGTTT-1	ADR	8.26402	15.8467	0.583173	0.0337013	0.644332	0.00410533	0.170554	0.0228606	0.287285	DCLow & ATSCLow	0
ADR_CGGTCAGCAAGTGATA-1	ADR	-15.2573	22.9284	0.724807	0.0155394	0.199534	0	0	0.0184793	0.154659	DCLow & ATSCLow	0.571282
ADR_CGGTCAGCAATAGAGT-1	ADR	11.4898	12.4913	0	0.0145686	0.175758	6.83083e-05	0.0028375	0.0299196	0.500964	DCLow & ATSCLow	0
ADR_CGTAAGTCAATCCTAG-1	ADR	-7.49786	26.6017	0.93872	0.0175252	0.248167	0.00157109	0.0652704	0.0244046	0.334023	DCLow & ATSCLow	0
ADR_CGTAAGTCATGGCTAT-1	ADR	11.2669	-13.9914	0.541254	0.0351323	0.679378	0.00804672	0.334298	0.0261594	0.38714	DCLow & ATSCLow	0
ADR_CGTAATGAGACTGAGC-1	ADR	26.1304	-1.62817	0.171278	0.0296667	0.545522	0	0	0.0179624	0.139012	DCLow & ATSCLow	0
ADR_CGTAATGAGAGTTGTA-1	ADR	5.32055	19.5979	0.771897	0.0189373	0.28275	0.00218587	0.0908111	0.0236104	0.309982	DCLow & ATSCLow	0
ADR_CGTAATGGTGCCGAAA-1	ADR	1.99758	9.35437	0.870304	0.016567	0.224699	0.00666689	0.276974	0.0219489	0.259685	DCLow & ATSCLow	0
ADR_CGTAATGGTTCCTAAG-1	ADR	18.2494	12.9362	0.831533	0.0108303	0.0842043	0.000642098	0.0266757	0.0254783	0.366525	DCLow & ATSCLow	0
ADR_CGTAATGTCACCCTTG-1	ADR	12.98	21.9797	0.993912	0.0259915	0.455512	0.00238396	0.0990408	0.0186213	0.158956	DCLow & ATSCLow	0
ADR_CGTAGTACAAGTTGGG-1	ADR	12.8498	21.9625	0.851592	0.0195614	0.298035	0.00382527	0.158919	0.0225367	0.27748	DCLow & ATSCLow	0
ADR_CGTAGTACATAGCACT-1	ADR	33.3753	9.81343	1.24008	0.0300386	0.554631	0.0028348	0.117771	0.0261084	0.385596	DCLow & ATSCLow	0
ADR_CGTCAAAAGGATCATA-1	ADR	30.8776	-13.1927	0.79431	0.0359707	0.699912	0.00685133	0.284636	0.0598303	1	DCLow & ATSCHigh	0
ADR_CGTCAAATCGCTTGCT-1	ADR	-23.2841	28.0557	0.920559	0.0184393	0.270553	0	0	0.0267916	0.406279	DCLow & ATSCLow	0.594805
ADR_CGTCCATAGCTTCGTA-1	ADR	1.46115	-5.24783	0.436225	0.0162896	0.217906	0.0135114	0.561326	0.0273884	0.424343	DCLow & ATSCLow	0.862516
ADR_CGTCCATTCGTCCTCA-1	ADR	10.2634	-6.35125	0.733778	0.0185779	0.27395	0.0194542	0.808218	0.046003	0.987819	DCLow & ATSCHigh	0
ADR_CGTGAATAGCACTTTG-1	ADR	0.562462	-13.5136	0	0.0246928	0.423708	0.00553981	0.230149	0.0245954	0.339798	DCLow & ATSCLow	0
ADR_CGTGAATCACACGTGC-1	ADR	-6.74744	2.91462	0.151918	0.00956319	0.0531719	0.00220636	0.0916624	0.022468	0.275399	DCLow & ATSCLow	0
ADR_CGTGAATCACCATAAC-1	ADR	0.213123	19.2507	0.785715	0.0170208	0.235815	0.0123843	0.514501	0.0282957	0.451808	DCLow & ATSCLow	0
ADR_CGTGAATCAGTTAGAA-1	ADR	-3.95751	15.9043	0.656826	0.0214211	0.34358	0	0	0.00906217	0	DCLow & ATSCLow	0.903337
ADR_CGTGAATGTATCCTTT-1	ADR	21.4141	16.8389	0.40989	0.0470721	0.971793	0	0	0.0254251	0.364913	DCLow & ATSCLow	0
ADR_CGTGATAAGAGCAGAA-1	ADR	7.02881	12.8514	0.792493	0.0286455	0.520511	0.00525974	0.218514	0.0258998	0.379283	DCLow & ATSCLow	0
ADR_CGTGATACACTTACAG-1	ADR	-0.82032	-1.33129	0.54654	0.018061	0.26129	0.0107039	0.44469	0.0197793	0.19401	DCLow & ATSCLow	0
ADR_CGTGATACAGCACGAA-1	ADR	10.4252	-0.776958	0.502535	0.0246487	0.422627	0.0186345	0.774164	0.0248483	0.347453	DCLow & ATSCLow	0
ADR_CGTGATAGTACAGAGC-1	ADR	5.08528	17.4551	1.24008	0.0121857	0.117398	0	0	0.0228673	0.287486	DCLow & ATSCLow	0.696363
ADR_CGTGCTTAGCCGGATA-1	ADR	12.1893	-18.4465	1.20885	0.0342749	0.658381	0.00501383	0.208298	0.0311419	0.537965	DCLow & ATSCLow	0.903337
ADR_CGTGTCTAGTCTTGGT-1	ADR	-11.7358	11.7288	0.482236	0.0181304	0.262988	0.00799208	0.332028	0.0213898	0.242763	DCLow & ATSCLow	0
ADR_CGTGTCTCACAAATAG-1	ADR	-40.0932	0.819929	1.24008	0.0251089	0.433898	0.000450835	0.0187298	0.0263502	0.392915	DCLow & ATSCLow	0
ADR_CGTGTCTGTAAGAACT-1	ADR	-19.8175	14.3116	0.902103	0.00597621	0	0.0182042	0.756286	0.0152005	0.0554075	DCLow & ATSCLow	0
ADR_CGTGTCTGTAGTCTGT-1	ADR	17.7605	13.9481	1.01686	0.0142912	0.168965	0.00700844	0.291163	0.0273773	0.424007	DCLow & ATSCLow	0
ADR_CGTGTCTGTCAACCAT-1	ADR	21.4485	17.3219	1.24008	0.0355736	0.690185	0	0	0.0201387	0.204889	DCLow & ATSCLow	0
ADR_CGTGTCTTCTAGCCAA-1	ADR	2.05404	13.0204	0.8843	0.0222595	0.364114	0.0124253	0.516204	0.0268715	0.408696	DCLow & ATSCLow	0.691302
ADR_CGTTAGAAGAGTTGCG-1	ADR	2.53913	10.0119	1.13556	0.0298117	0.549073	0.00523925	0.217663	0.0201076	0.203949	DCLow & ATSCLow	0
ADR_CGTTAGAAGCTGAAGC-1	ADR	-16.21	21.909	0.659304	0.0109312	0.0866746	0.00358619	0.148987	0.0194864	0.185146	DCLow & ATSCLow	0.608646
ADR_CGTTAGACAATTTCTC-1	ADR	-3.04351	12.4529	0.502351	0.0222406	0.36365	0.00546467	0.227028	0.0164694	0.0938186	DCLow & ATSCLow	0
ADR_CGTTAGAGTAACTTCG-1	ADR	17.7976	12.6599	1.24008	0.0203746	0.317951	0.000853854	0.0354731	0.0222439	0.268616	DCLow & ATSCLow	0
ADR_CGTTAGATCCCATGGG-1	ADR	-18.4047	17.8342	0.647606	0.022146	0.361335	0.00566959	0.235541	0.0162121	0.0860289	DCLow & ATSCLow	0
ADR_CGTTAGATCGTCCTTG-1	ADR	-39.9711	1.36756	0.464249	0.047879	0.991555	0.0175006	0.727056	0.0274483	0.426156	DCLow & ATSCLow	0.903337
ADR_CGTTAGATCTAAGGAA-1	ADR	23.1878	16.873	0.936705	0.042445	0.858471	0.00377062	0.156649	0.0219112	0.258543	DCLow & ATSCLow	0
ADR_CGTTCTGCATGGGTCC-1	ADR	4.56956	-15.1975	0.669968	0.041222	0.828519	0.0236074	0.980759	0.0367101	0.706517	DCHigh & ATSCLow	0.903337
ADR_CGTTCTGGTTGTGCAT-1	ADR	-24.3202	6.36665	0.27488	0.0110383	0.0892992	0.0123843	0.514501	0.0227408	0.283658	DCLow & ATSCLow	0
ADR_CGTTCTGTCACTCTTA-1	ADR	7.57982	0.839058	0.50342	0.0120028	0.112921	0.00737047	0.306204	0.0153957	0.0613169	DCLow & ATSCLow	0
ADR_CGTTCTGTCTTACTGT-1	ADR	23.0941	-1.18418	1.04847	0.0377422	0.743296	0.00495235	0.205744	0.0206533	0.220468	DCLow & ATSCLow	0.542653
ADR_CGTTGGGCAGTCGAGA-1	ADR	-1.88227	18.7506	0.848659	0.0181367	0.263142	0.00558762	0.232136	0.0196373	0.189712	DCLow & ATSCLow	0
ADR_CTAACCCAGATCGCCC-1	ADR	16.5962	19.4663	1.1556	0.0235644	0.396072	0	0	0.0209816	0.230407	DCLow & ATSCLow	0.746572
ADR_CTAACCCCACCCTAAA-1	ADR	28.0777	-0.115169	0.557834	0.0304862	0.565593	0.000587452	0.0244055	0.0319006	0.560931	DCLow & ATSCLow	0
ADR_CTAACCCCACGGCACT-1	ADR	31.8135	-9.03972	1.24008	0.0358383	0.69667	0.00321049	0.133379	0.0338661	0.620428	DCLow & ATSCLow	0
ADR_CTAACCCCATTCACCC-1	ADR	34.9389	-6.32284	1.24008	0.0375278	0.738046	0.0034564	0.143595	0.037369	0.726461	DCLow & ATSCLow	0
ADR_CTAACTTAGATGCGAC-1	ADR	-11.9718	13.3194	0.426166	0.0023577	0	0.00224734	0.0933651	0.0231202	0.295142	DCLow & ATSCLow	0
ADR_CTAACTTCACATATCG-1	ADR	2.16781	16.7797	0.232523	0.018269	0.266385	0.000785546	0.0326352	0.0123986	0	DCLow & ATSCLow	0.741529
ADR_CTAACTTCACCGTCGA-1	ADR	13.8686	7.01726	0.609415	0.0142912	0.168965	0.00542368	0.225325	0.0267229	0.404197	DCLow & ATSCLow	0
ADR_CTAACTTGTCGTATTG-1	ADR	-12.197	20.2923	0.512627	0.0117885	0.107672	0.0103965	0.43192	0.0219644	0.260155	DCLow & ATSCLow	0
ADR_CTAACTTGTTCTCCTG-1	ADR	32.1147	-12.6832	1.24008	0.0227197	0.375384	0.00193313	0.080311	0.037278	0.723708	DCLow & ATSCLow	0
ADR_CTAAGTGCATATGAAG-1	ADR	29.7943	0.92189	1.0239	0.0358825	0.697751	0	0	0.0230204	0.29212	DCLow & ATSCLow	0.53314
ADR_CTAAGTGGTATCGAAA-1	ADR	-13.3348	24.4305	0.788011	0.00886975	0.036189	0.000143448	0.0059595	0.0249304	0.349938	DCLow & ATSCLow	0
ADR_CTAAGTGGTGACAGCA-1	ADR	-1.25479	-11.6677	0	0.0249261	0.429421	0.00635951	0.264203	0.0212345	0.238062	DCLow & ATSCLow	0
ADR_CTAAGTGGTGCTATTG-1	ADR	-9.89245	18.6782	0.942315	0.0144425	0.17267	0	0	0.0157551	0.0721955	DCLow & ATSCLow	0
ADR_CTAAGTGTCGCTCCTA-1	ADR	-23.4523	31.9995	1.1968	0.0271136	0.482994	0.00903719	0.375447	0.0262459	0.389759	DCLow & ATSCLow	0
ADR_CTACAGAAGGGATCTG-1	ADR	-5.01197	13.0703	0.815368	0.0130871	0.139476	0.0050958	0.211703	0.0210704	0.233093	DCLow & ATSCLow	0.714618
ADR_CTACAGACAACTGCTA-1	ADR	-23.4377	16.5707	0.835127	0.0161383	0.214201	0.00204925	0.0851354	0.0132195	0	DCLow & ATSCLow	0.580503
ADR_CTACAGACAAGTATCC-1	ADR	-1.29323	4.8104	0.501083	0.00995404	0.0627441	0.00653711	0.271582	0.0164184	0.0922741	DCLow & ATSCLow	0
ADR_CTACAGAGTGCAATGG-1	ADR	9.33971	-6.07399	0.82189	0.0179097	0.257584	0.00900304	0.374028	0.0189784	0.169768	DCLow & ATSCLow	0
ADR_CTACAGAGTGTAGGAC-1	ADR	-18.574	25.4378	0.803972	0.0166111	0.22578	0.0100345	0.41688	0.0148833	0.0458047	DCLow & ATSCLow	0.667104
ADR_CTACAGAGTTTGTTGG-1	ADR	20.7165	9.50577	1.02132	0.0185842	0.274104	0	0	0.0159969	0.0795152	DCLow & ATSCLow	0.903337
ADR_CTACATTAGAGTGAAG-1	ADR	-12.8234	3.79171	0.757069	0.0201476	0.312393	0.00657126	0.273001	0.0292097	0.479475	DCLow & ATSCLow	0
ADR_CTACATTAGATAGCTA-1	ADR	14.4429	-6.72061	1.12607	0.0367209	0.718284	0.00783497	0.325501	0.0215252	0.246859	DCLow & ATSCLow	0.77215
ADR_CTACATTGTGAGTTGG-1	ADR	28.4623	10.7332	0.99013	0.0304925	0.565747	0.000191263	0.00794595	0.0247108	0.34329	DCLow & ATSCLow	0
ADR_CTACATTGTGTTCGAT-1	ADR	-17.1276	20.2095	0.999348	0.00866802	0.0312485	0	0	0.0102468	0	DCLow & ATSCLow	0
ADR_CTACATTTCTGGTTGA-1	ADR	-43.0136	-0.934169	1.05765	0.0461391	0.948943	0.00724752	0.301095	0.0392812	0.784347	DCLow & ATSCLow	0.903337
ADR_CTACCCAAGCCGCACT-1	ADR	17.6952	16.8421	1.24008	0.0192777	0.291087	0	0	0.0261727	0.387543	DCLow & ATSCLow	0.762842
ADR_CTACCCAAGCCTTCTC-1	ADR	-0.754802	26.5819	1.1328	0.0239364	0.405181	0.00579938	0.240933	0.0232622	0.299439	DCLow & ATSCLow	0.557003
ADR_CTACCCAAGGCCTAAG-1	ADR	-5.30101	27.3561	0.707026	0.0271577	0.484075	0.0058267	0.242068	0.018608	0.158554	DCLow & ATSCLow	0.771775
ADR_CTACCCACAACCACAT-1	ADR	24.8072	-10.447	1.24008	0.0467821	0.964691	0.00342225	0.142176	0.0317675	0.556902	DCLow & ATSCLow	0
ADR_CTACCCAGTCGTCATA-1	ADR	7.31464	-4.64399	0.536058	0.0138688	0.15862	0.0200348	0.83234	0.0255382	0.368338	DCLow & ATSCLow	0.903337
ADR_CTACCCAGTGAGGAAA-1	ADR	2.22048	2.88615	0.754791	0.0311923	0.582884	0.00378428	0.157217	0.0297199	0.49492	DCLow & ATSCLow	0.660523
ADR_CTACCCAGTTGGTACT-1	ADR	19.737	-4.50536	0.842122	0.0250269	0.431891	0.00162574	0.0675407	0.0333736	0.60552	DCLow & ATSCLow	0
ADR_CTACCCATCATGCATG-1	ADR	36.6564	-0.123738	1.01075	0.0417641	0.841796	0.0103897	0.431636	0.033946	0.622845	DCLow & ATSCLow	0
ADR_CTACCCATCCACCCTA-1	ADR	39.1348	1.92926	1.15667	0.0320181	0.603109	0.0108542	0.450934	0.0449759	0.956727	DCLow & ATSCHigh	0
ADR_CTACCCATCTACTTCA-1	ADR	-0.840384	-8.8279	1.07669	0.0175693	0.249247	0.00211756	0.0879732	0.0190783	0.17279	DCLow & ATSCLow	0.748856
ADR_CTACCCATCTGGTGGC-1	ADR	27.4629	15.1876	1.24008	0.0144866	0.173751	0.00561495	0.233271	0.029924	0.501098	DCLow & ATSCLow	0.903337
ADR_CTACCTGAGGTGCGAT-1	ADR	5.54445	19.3041	0.933007	0.0140769	0.163715	0.00032788	0.0136217	0.0173612	0.120814	DCLow & ATSCLow	0
ADR_CTACCTGAGTGAGCCA-1	ADR	3.75719	-6.40439	0.362278	0.0224234	0.368128	0.00291677	0.121176	0.0241318	0.325763	DCLow & ATSCLow	0
ADR_CTACCTGAGTTGCGCC-1	ADR	6.0962	9.73587	0.907406	0.0178025	0.25496	0.00519143	0.215676	0.0283046	0.452077	DCLow & ATSCLow	0.778405
ADR_CTACCTGCAGGTGTGA-1	ADR	-7.45595	17.772	0.971929	0.00826457	0.0213676	0.000389358	0.0161757	0.0198037	0.194749	DCLow & ATSCLow	0
ADR_CTACCTGGTAGACAGC-1	ADR	35.2131	0.46161	1.19268	0.0387571	0.768152	0	0	0.0259819	0.381768	DCLow & ATSCLow	0
ADR_CTACGGGAGTCACTAC-1	ADR	12.8428	-5.60146	1.05766	0.0405727	0.812617	0.00471328	0.195811	0.0180023	0.140221	DCLow & ATSCLow	0
ADR_CTACGGGCAACGATCT-1	ADR	4.48066	-3.31419	0.565908	0.0376917	0.74206	0	0	0.0240874	0.32442	DCLow & ATSCLow	0
ADR_CTACGGGGTCTGATAC-1	ADR	-16.2625	12.0715	0.562795	0.00939929	0.0491578	0.00422829	0.175663	0.0140159	0.0195481	DCLow & ATSCLow	0.672365
ADR_CTACTATCAACCGTAT-1	ADR	4.66175	-12.8514	0.26736	0.0079998	0.0148832	0.00670788	0.278676	0.0407964	0.830212	DCLow & ATSCLow	0.6684
ADR_CTAGACAAGCAGGGAG-1	ADR	14.3036	16.7507	0.958843	0.0151233	0.189344	0.00180334	0.0749191	0.0199967	0.200591	DCLow & ATSCLow	0.896995
ADR_CTAGACACACACCGAC-1	ADR	27.6866	14.7712	1.24008	0.0345586	0.665329	0.00221319	0.0919462	0.020132	0.204687	DCLow & ATSCLow	0.664987
ADR_CTAGACACAGGGACTA-1	ADR	17.2009	12.1344	1.14231	0.0230916	0.384493	0.00269135	0.111811	0.034789	0.648363	DCLow & ATSCLow	0
ADR_CTAGACACATATCGGT-1	ADR	-13.0579	11.5456	0.391182	0.00808175	0.0168903	0.00387991	0.16119	0.0188631	0.166276	DCLow & ATSCLow	0.466313
ADR_CTAGACATCTCCCAAC-1	ADR	-21.0425	32.6763	0.891851	0.0254871	0.443161	0.000362034	0.0150406	0.0259242	0.380022	DCLow & ATSCLow	0
ADR_CTAGGTAAGTTTGTCG-1	ADR	-12.5998	21.2459	0.636568	0.0160815	0.212811	0	0	0.0147768	0.0425813	DCLow & ATSCLow	0
ADR_CTAGGTACAAGGGCAT-1	ADR	12.4012	14.4812	0.972547	0.0221712	0.361952	0.000908501	0.0377433	0.0213566	0.241755	DCLow & ATSCLow	0.658493
ADR_CTAGGTATCCGCTAGG-1	ADR	-5.33486	33.5403	0.882168	0.0277503	0.498587	0.00165989	0.0689597	0.0250302	0.35296	DCLow & ATSCLow	0
ADR_CTAGGTATCGCAGAGA-1	ADR	-18.9097	21.8104	0.941879	0.0191327	0.287536	0.000204925	0.00851354	0.0182419	0.147473	DCLow & ATSCLow	0.903337
ADR_CTATAGGCAAAGACTA-1	ADR	12.0866	-2.89657	1.12185	0.0390093	0.774328	0.00388674	0.161473	0.0351373	0.658906	DCLow & ATSCLow	0
ADR_CTATAGGGTAACACCT-1	ADR	3.70855	-4.44429	0.803535	0.0150666	0.187954	0.00738413	0.306771	0.0205646	0.217782	DCLow & ATSCLow	0
ADR_CTATAGGGTTTCACAG-1	ADR	-22.3999	26.3009	1.23628	0.00450107	0	0	0	0.0159437	0.0779035	DCLow & ATSCLow	0
ADR_CTATAGGTCAGTGATC-1	ADR	-12.4184	32.5066	1.24008	0.0175126	0.247858	0.00154377	0.0641353	0.029365	0.484176	DCLow & ATSCLow	0.763789
ADR_CTATAGGTCGGCACTG-1	ADR	8.38247	15.602	0.877658	0.0246172	0.421855	0.00517777	0.215109	0.019502	0.185616	DCLow & ATSCLow	0
ADR_CTATAGGTCGTGGGAA-1	ADR	-8.96469	9.13926	1.08739	0.0280277	0.50538	0.0117217	0.486974	0.0232134	0.297962	DCLow & ATSCLow	0
ADR_CTATCCGAGGTTTGAA-1	ADR	25.022	-13.0791	1.24008	0.0274414	0.491022	0.00884593	0.367501	0.0358494	0.680462	DCLow & ATSCLow	0.741356
ADR_CTATCCGCACCAACAT-1	ADR	-25.0628	23.9737	0.883133	0.0103323	0.0720075	0.0014618	0.0607299	0.0187987	0.164329	DCLow & ATSCLow	0.611294
ADR_CTATCCGCAGCAGAAC-1	ADR	33.2023	1.82373	1.24008	0.0385491	0.763058	0.0109567	0.45519	0.0402107	0.812484	DCLow & ATSCLow	0
ADR_CTATCCGGTAGGACTG-1	ADR	17.8572	-11.1613	1.24008	0.0489759	1	0.00957	0.397582	0.0379435	0.743854	DCLow & ATSCLow	0
ADR_CTATCCGGTTCCTACC-1	ADR	-5.45353	30.8922	1.20624	0.0234951	0.394374	0.00484989	0.201487	0.0264788	0.39681	DCLow & ATSCLow	0
ADR_CTATCCGTCCACTGGG-1	ADR	10.4409	-1.89719	0.764578	0.0186662	0.276111	0.0140305	0.582893	0.0425112	0.882121	DCLow & ATSCLow	0
ADR_CTATCCGTCGTAGCCG-1	ADR	-16.5824	12.874	0.539191	0	0	0.00510946	0.212271	0.0192291	0.177356	DCLow & ATSCLow	0
ADR_CTATCTAGTACCTTCC-1	ADR	-13.9308	10.223	0.663291	0.00416696	0	0.00295092	0.122595	0.0243248	0.331605	DCLow & ATSCLow	0
ADR_CTATCTAGTCACTCGG-1	ADR	-20.2236	12.172	0.28462	0.00421108	0	0.0113665	0.472217	0.0209506	0.229466	DCLow & ATSCLow	0
ADR_CTATCTAGTCGTGATT-1	ADR	-20.0158	19.4431	0.958641	0.0221397	0.36118	0.00107244	0.0445542	0.0176341	0.129074	DCLow & ATSCLow	0
ADR_CTATCTATCCATCTCG-1	ADR	35.0232	3.65696	1.24008	0.0253169	0.438993	0	0	0.0257224	0.373911	DCLow & ATSCLow	0
ADR_CTCAACCCAAGTCCCG-1	ADR	-24.8958	23.01	0.483445	0.0113598	0.0971731	0	0	0.0227519	0.283994	DCLow & ATSCLow	0
ADR_CTCAACCTCGGTAGGA-1	ADR	2.36486	23.0951	0.986134	0.0253611	0.440073	0.000635268	0.026392	0.0218601	0.256999	DCLow & ATSCLow	0
ADR_CTCAAGACATCTTCGC-1	ADR	13.7306	-12.0689	0.647399	0.0435418	0.885334	0.0109635	0.455474	0.0350153	0.655213	DCLow & ATSCLow	0.880965
ADR_CTCAAGAGTCGCGGTT-1	ADR	18.4464	10.5502	1.04058	0.0273783	0.489478	0.00369548	0.153527	0.0216893	0.251828	DCLow & ATSCLow	0.796819
ADR_CTCAAGAGTGCTCTCT-1	ADR	-9.28605	8.68292	1.0312	0.0249954	0.431119	0.00203559	0.0845678	0.0270157	0.413061	DCLow & ATSCLow	0.658718
ADR_CTCAAGATCGCGAAGA-1	ADR	-0.186395	7.65321	0.561536	0.00844738	0.0258449	0.00285529	0.118622	0.0216627	0.251022	DCLow & ATSCLow	0
ADR_CTCAAGATCTTTCCAA-1	ADR	14.7669	3.69678	0.763108	0.0294461	0.540118	0	0	0.0216538	0.250754	DCLow & ATSCLow	0.903337
ADR_CTCAATTCAATCCTTT-1	ADR	-4.69923	20.755	0.34658	0.0168254	0.231029	0	0	0.0163119	0.0890508	DCLow & ATSCLow	0
ADR_CTCAATTCACTGCGAC-1	ADR	-16.2584	27.8592	1.02199	0.0150414	0.187337	0	0	0.0151628	0.0542659	DCLow & ATSCLow	0.485292
ADR_CTCAATTCATGACAAA-1	ADR	-2.32085	22.5863	1.00434	0.0172541	0.241528	0.00425561	0.176798	0.0145572	0.0359333	DCLow & ATSCLow	0
ADR_CTCAATTCATGCCGAC-1	ADR	13.1833	-13.1193	0.803138	0.0313625	0.587053	0.00871614	0.362109	0.0351794	0.660182	DCLow & ATSCLow	0.853517
ADR_CTCAATTGTCAGTTTG-1	ADR	-6.07484	16.2102	0.923467	0.0134149	0.147504	0.00146863	0.0610137	0.0134857	0.00349866	DCLow & ATSCLow	0
ADR_CTCAATTGTTGTAAAG-1	ADR	13.708	11.6241	0.716267	0.0185905	0.274259	0.000888008	0.036892	0.017095	0.112756	DCLow & ATSCLow	0.590466
ADR_CTCACTGCAAGAATAC-1	ADR	-18.4965	5.29361	0.76894	0.0167309	0.228713	0.00502066	0.208582	0.0240053	0.321935	DCLow & ATSCLow	0
ADR_CTCACTGCAGAGGAAA-1	ADR	29.3936	14.7001	0.66411	0.0400683	0.800266	0	0	0.0294914	0.488003	DCLow & ATSCLow	0
ADR_CTCAGAAAGCAACCAG-1	ADR	29.0548	6.85513	0.961019	0.0333546	0.63584	0	0	0.0265698	0.399564	DCLow & ATSCLow	0
ADR_CTCAGAAGTTCATCGA-1	ADR	-10.9529	33.7666	0.414072	0.018931	0.282596	0.00524608	0.217947	0.025607	0.370419	DCLow & ATSCLow	0.543015
ADR_CTCAGAATCATGAGGG-1	ADR	7.51199	0.228916	0	0.0170776	0.237205	0.0191332	0.794881	0.0343098	0.633858	DCLow & ATSCLow	0
ADR_CTCAGGGAGCATGTTC-1	ADR	-21.4256	9.30095	0.347575	0.00730636	0	0	0	0.0108435	0	DCLow & ATSCLow	0.731291
ADR_CTCAGGGAGCGATCGA-1	ADR	14.193	-3.53323	1.02433	0.0376854	0.741906	0.00881861	0.366366	0.0361067	0.688252	DCLow & ATSCLow	0
ADR_CTCAGGGGTCACATTG-1	ADR	-17.9571	32.7905	1.24008	0.0143416	0.1702	0	0	0.0303433	0.51379	DCLow & ATSCLow	0.757477
ADR_CTCAGGGGTTGCATTG-1	ADR	-9.29057	27.7821	0.836712	0.0234825	0.394065	0.0069333	0.288041	0.0109101	0	DCLow & ATSCLow	0.711278
ADR_CTCAGTCGTGAGATTA-1	ADR	17.0858	5.65561	0.952398	0.0211374	0.336632	0.00273233	0.113514	0.0284089	0.455233	DCLow & ATSCLow	0
ADR_CTCATCGAGTCGAGGT-1	ADR	9.44002	12.6011	0.665326	0.0131376	0.140711	0.0053827	0.223622	0.0340569	0.626203	DCLow & ATSCLow	0
ADR_CTCATCGCAGCGACCT-1	ADR	14.3787	18.0129	0.514945	0.022354	0.366429	0.00475426	0.197514	0.0331363	0.598335	DCLow & ATSCLow	0
ADR_CTCATCGGTTAAGAAC-1	ADR	7.22268	15.2137	0.460443	0.00764047	0.00608295	0	0	0.0198724	0.19683	DCLow & ATSCLow	0
ADR_CTCATCGTCAGAGCAG-1	ADR	-16.215	12.9092	0	0.0176197	0.250482	0.00140032	0.0581758	0.0180711	0.142303	DCLow & ATSCLow	0.903337
ADR_CTCATGCCAACGCATT-1	ADR	-4.57151	-1.40398	0.422946	0.0137491	0.155687	0.0110864	0.460582	0.0284909	0.457717	DCLow & ATSCLow	0
ADR_CTCATGCTCTTGGATG-1	ADR	-7.48147	30.3372	0.830848	0.0262878	0.462769	0.0060931	0.253136	0.0245333	0.337918	DCLow & ATSCLow	0.903337
ADR_CTCATTAAGGCTCAAG-1	ADR	20.8822	-4.44232	0.473373	0.010616	0.0789551	0.00717238	0.297974	0.0303366	0.513588	DCLow & ATSCLow	0
ADR_CTCATTACAACAAAGT-1	ADR	17.2517	-3.24825	0.61887	0.0191264	0.287382	0.00933775	0.387933	0.0289568	0.47182	DCLow & ATSCLow	0.465672
ADR_CTCATTACAGCTACCG-1	ADR	12.3074	10.4013	0.790345	0.0190381	0.28522	0	0	0.0174255	0.122761	DCLow & ATSCLow	0.86418
ADR_CTCATTAGTGGCAGAT-1	ADR	-26.5393	9.91995	0.579159	0.0100612	0.0653688	0.00358619	0.148987	0.0148189	0.0438572	DCLow & ATSCLow	0
ADR_CTCATTATCCAATCTT-1	ADR	33.6929	-2.96559	1.24008	0.0460319	0.946319	0.0181973	0.756002	0.0401952	0.812014	DCLow & ATSCLow	0
ADR_CTCATTATCGTTTACT-1	ADR	23.3635	-8.4063	1.02668	0.0457041	0.93829	0.00488405	0.202906	0.0249548	0.350677	DCLow & ATSCLow	0.43297
ADR_CTCCAACAGCAATAGT-1	ADR	11.4511	11.6245	1.03343	0.0112401	0.0942397	0.00656443	0.272717	0.0274372	0.42582	DCLow & ATSCLow	0.763973
ADR_CTCCAACCAGAAACCG-1	ADR	-40.2315	1.06691	0.88322	0.034754	0.670115	0.00514362	0.21369	0.0328412	0.589403	DCLow & ATSCLow	0
ADR_CTCCAACGTCTGTAGT-1	ADR	-3.76095	24.5784	0.193619	0.0154007	0.196137	0.00350422	0.145581	0.0257468	0.37465	DCLow & ATSCLow	0
ADR_CTCCAACGTGGGACAT-1	ADR	-19.634	9.96683	0.558736	0.00559797	0	0	0	0.0212967	0.239942	DCLow & ATSCLow	0
ADR_CTCCAACGTGGGCTCT-1	ADR	-9.5263	1.25109	0.353646	0.0184077	0.269781	0.0053622	0.222771	0.0306517	0.523124	DCLow & ATSCLow	0
ADR_CTCCACAAGCGGTAAC-1	ADR	-12.2975	15.6367	0.336217	0.0141588	0.165722	0.00603846	0.250866	0.0148611	0.0451332	DCLow & ATSCLow	0
ADR_CTCCACAGTCCTCCAT-1	ADR	-7.99089	29.4145	0.8739	0.0164409	0.221612	0.00131152	0.0544866	0.0218047	0.25532	DCLow & ATSCLow	0
ADR_CTCCACAGTCGAGATG-1	ADR	-10.5452	23.4968	0.631928	0.0134402	0.148122	0.00124321	0.0516488	0.0155687	0.0665548	DCLow & ATSCLow	0
ADR_CTCCATGCAAACAGGC-1	ADR	-20.6777	15.4627	0.871844	0.0061212	0	0	0	0.0169641	0.108794	DCLow & ATSCLow	0
ADR_CTCCATGGTATGCAAA-1	ADR	9.33748	2.80387	1.06716	0.03239	0.612218	0.0115236	0.478745	0.0275237	0.428439	DCLow & ATSCLow	0
ADR_CTCCATGGTGGAAGTC-1	ADR	14.8078	3.95027	0.664248	0.0172793	0.242145	0	0	0.0301991	0.509425	DCLow & ATSCLow	0
ADR_CTCCATGTCGCGGTAC-1	ADR	4.29014	-8.8243	1.01334	0.0172163	0.240601	0.00480208	0.199501	0.0387067	0.766954	DCLow & ATSCLow	0
ADR_CTCCCAAAGATCCTAC-1	ADR	-22.5798	15.51	1.01675	0.0113661	0.0973275	0.000471328	0.0195812	0.0178604	0.135923	DCLow & ATSCLow	0
ADR_CTCCCAAAGTCTGCAT-1	ADR	23.7424	2.90862	1.24008	0.0481123	0.997267	0.00124321	0.0516488	0.02905	0.47464	DCLow & ATSCLow	0
ADR_CTCCCAACACTAAACC-1	ADR	3.02502	-10.5802	0.382411	0.0230538	0.383567	0.0029236	0.12146	0.0292652	0.481154	DCLow & ATSCLow	0.547341
ADR_CTCCCAAGTCATACCA-1	ADR	20.4651	-10.6795	0.362168	0.00791785	0.0128761	0.00164623	0.0683921	0.0211391	0.235174	DCLow & ATSCLow	0
ADR_CTCCCAAGTCTACAAC-1	ADR	24.2518	10.1864	1.24008	0.0294965	0.541353	0.000457666	0.0190136	0.0222328	0.268281	DCLow & ATSCLow	0
ADR_CTCCCAAGTCTTGCGG-1	ADR	6.05662	4.43447	0.565408	0.0431699	0.876225	0.00999351	0.415177	0.0239277	0.319585	DCLow & ATSCLow	0
ADR_CTCCCTCAGCCGAACA-1	ADR	31.3875	6.93118	1.24008	0.0297676	0.547992	0.00452884	0.188149	0.0197083	0.191861	DCLow & ATSCLow	0
ADR_CTCCCTCAGGAGAGGC-1	ADR	-22.9234	27.0923	0.643545	0.00877519	0.0338732	0.00112709	0.0468245	0.0125473	0	DCLow & ATSCLow	0
ADR_CTCCCTCCAATAAGGT-1	ADR	1.71462	0.134876	1.24008	0.0298432	0.549845	0.00550565	0.22873	0.027974	0.442071	DCLow & ATSCLow	0.708545
ADR_CTCCCTCCAGGAGGTT-1	ADR	21.514	9.52674	1.24008	0.0441092	0.89923	0.00452201	0.187865	0.0341989	0.630501	DCLow & ATSCLow	0
ADR_CTCCCTCGTACATACC-1	ADR	31.3589	-0.965969	1.08148	0.0281285	0.507851	0	0	0.0204071	0.213014	DCLow & ATSCLow	0.500101
ADR_CTCCCTCGTGATGTAA-1	ADR	10.1295	-1.20992	1.23185	0.0159429	0.209415	0.00609994	0.25342	0.0226654	0.281375	DCLow & ATSCLow	0
ADR_CTCCCTCGTTCCTTGC-1	ADR	38.1817	-1.06923	1.24008	0.0399801	0.798104	0.00191263	0.0794597	0.0295469	0.489682	DCLow & ATSCLow	0
ADR_CTCCGATTCCAAGCTA-1	ADR	4.32015	10.1012	1.14051	0.028595	0.519276	0.00112709	0.0468245	0.0129843	0	DCLow & ATSCLow	0
ADR_CTCCTCCAGACGGTCA-1	ADR	21.8468	6.58302	0.978928	0.0131502	0.14102	0.00834045	0.346501	0.0218158	0.255656	DCLow & ATSCLow	0
ADR_CTCCTCCAGATACATG-1	ADR	30.4846	-2.65569	1.24008	0.038215	0.754875	0.00954951	0.396731	0.0222594	0.269086	DCLow & ATSCLow	0
ADR_CTCCTCCGTCAATGGG-1	ADR	32.983	-7.04712	0.920048	0.0378052	0.74484	0.00372964	0.154946	0.0249592	0.350811	DCLow & ATSCLow	0.699304
ADR_CTCCTCCGTTAAAGTG-1	ADR	7.78113	0.575188	0.807261	0.0294208	0.539501	0.00842925	0.35019	0.024378	0.333217	DCLow & ATSCLow	0
ADR_CTCCTTTAGTCATACC-1	ADR	1.4156	-10.6426	0.504122	0.0150351	0.187183	0.00344274	0.143027	0.0227209	0.283054	DCLow & ATSCLow	0.526474
ADR_CTCCTTTCAAAGCACG-1	ADR	1.95271	-12.8743	0.866327	0.0454709	0.932578	0.00122955	0.0510812	0.0355699	0.672001	DCLow & ATSCLow	0
ADR_CTCCTTTCATAGATGA-1	ADR	13.0048	16.1497	0.671385	0.0123685	0.121876	0	0	0.0190161	0.17091	DCLow & ATSCLow	0
ADR_CTCCTTTGTACCGTCG-1	ADR	36.5211	2.26135	0.800323	0.0273657	0.48917	0.00547833	0.227595	0.0210571	0.23269	DCLow & ATSCLow	0.843657
ADR_CTCCTTTGTATGAGAT-1	ADR	17.4728	21.0766	0.777841	0.0219947	0.357629	0.0043854	0.18219	0.0178892	0.136796	DCLow & ATSCLow	0
ADR_CTCCTTTTCAGCAATC-1	ADR	9.83416	-4.22165	0	0.034773	0.670578	0.0212507	0.882854	0.0553935	1	DCLow & ATSCHigh	0
ADR_CTCGAGGCAGCGTTGC-1	ADR	-21.4018	22.9952	0.492247	0.0147325	0.179772	0.00788278	0.327487	0.0227386	0.283591	DCLow & ATSCLow	0
ADR_CTCGAGGTCGAGCACC-1	ADR	-7.25663	12.0853	0.693094	0.0072118	0	0	0	0.0152981	0.0583622	DCLow & ATSCLow	0
ADR_CTCGAGGTCGCTATTT-1	ADR	11.1727	12.9828	0.844932	0.030171	0.557873	0.0044742	0.185879	0.0223437	0.271638	DCLow & ATSCLow	0.557577
ADR_CTCGAGGTCGCTTGCT-1	ADR	5.20435	5.29336	0.821479	0.022373	0.366893	0.00488405	0.202906	0.0247596	0.344767	DCLow & ATSCLow	0
ADR_CTCGAGGTCGGTATGT-1	ADR	6.26803	18.013	0.500578	0.00924169	0.045298	0	0	0.0238367	0.316832	DCLow & ATSCLow	0
ADR_CTCTCAGAGAGGTATT-1	ADR	9.73251	-8.51385	0.373333	0.0454709	0.932578	0.0106493	0.44242	0.0290367	0.474237	DCLow & ATSCLow	0.903337
ADR_CTCTCAGAGGTGATAT-1	ADR	34.2584	6.63167	0.956881	0.035977	0.700066	0.0135592	0.563312	0.0248284	0.346849	DCLow & ATSCLow	0
ADR_CTCTCAGAGGTTGAGC-1	ADR	2.96168	-14.1821	0.320939	0.0287968	0.524216	0.0110113	0.457461	0.031244	0.541054	DCLow & ATSCLow	0
ADR_CTCTCAGCAGGCTACC-1	ADR	-23.1329	27.0927	0.874197	0.00969558	0.0564141	0.00674886	0.280379	0.0181243	0.143914	DCLow & ATSCLow	0.505627
ADR_CTCTCAGGTTGCCAAT-1	ADR	14.1448	-17.2894	0.337727	0.0296226	0.544441	0.00483623	0.200919	0.0346958	0.645543	DCLow & ATSCLow	0
ADR_CTCTCGATCTATACGG-1	ADR	25.1912	-0.174614	1.11004	0.0362103	0.705779	0.000539636	0.022419	0.0191759	0.175745	DCLow & ATSCLow	0
ADR_CTGAATGGTCCGTACG-1	ADR	17.3218	-7.7753	0.952635	0.019139	0.28769	0.00252058	0.104717	0.0320515	0.565497	DCLow & ATSCLow	0
ADR_CTGAATGGTGAGCAGT-1	ADR	32.3234	-0.263468	1.12067	0.0509491	1	0.0158407	0.658096	0.013794	0.0128328	DCLow & ATSCLow	0
ADR_CTGAATGTCACCATGA-1	ADR	25.8226	-7.80083	1.02305	0.0229466	0.380942	0.000478158	0.0198649	0.0253652	0.3631	DCLow & ATSCLow	0
ADR_CTGAGCGAGTCTCTGA-1	ADR	1.51796	2.84677	0.611357	0.025796	0.450726	0.00823116	0.34196	0.0256026	0.370285	DCLow & ATSCLow	0
ADR_CTGAGCGCAACAGCCC-1	ADR	6.24646	-8.64375	0.988067	0.040995	0.822961	0.0117764	0.489245	0.0485763	1	DCLow & ATSCHigh	0.409574
ADR_CTGAGCGGTCTTCTAT-1	ADR	1.17489	22.204	0.634092	0.0197883	0.303593	0	0	0.0216383	0.250284	DCLow & ATSCLow	0
ADR_CTGAGGCCATTCTGTT-1	ADR	3.22805	-5.76826	0.136883	0.0333798	0.636458	0.016435	0.682786	0.0437713	0.920263	DCLow & ATSCHigh	0.684413
ADR_CTGAGGCTCTAACACG-1	ADR	18.8987	-5.81392	1.24008	0.0377295	0.742987	0.00637317	0.264771	0.0167023	0.10087	DCLow & ATSCLow	0
ADR_CTGAGGCTCTACAGGT-1	ADR	-16.4749	13.1857	0.418564	0.0112085	0.0934677	0	0	0.0105596	0	DCLow & ATSCLow	0
ADR_CTGATCCAGATGAACT-1	ADR	-9.31991	1.14672	0.473138	0.0119083	0.110605	0.000648929	0.0269595	0.0194088	0.182796	DCLow & ATSCLow	0.39517
ADR_CTGATCCCATCAGCTA-1	ADR	18.1514	-8.53846	0.98438	0.0193722	0.293403	0.0356911	1	0.0491886	1	DCHigh & ATSCHigh	0.849054
ADR_CTGCAGGGTAAGATAC-1	ADR	1.60031	-13.4307	0.628277	0.0272712	0.486854	0.0103487	0.429934	0.023555	0.308303	DCLow & ATSCLow	0.903337
ADR_CTGCAGGTCGTGTGAT-1	ADR	0.452614	20.4194	0.562625	0.0127215	0.130521	0.00073773	0.0306487	0.0170174	0.110405	DCLow & ATSCLow	0
ADR_CTGCAGGTCTAGCCAA-1	ADR	32.741	-6.71052	1.05921	0.0443677	0.90556	0.00271184	0.112662	0.0305585	0.520304	DCLow & ATSCLow	0.812775
ADR_CTGCATCAGTATTAGG-1	ADR	22.3817	3.11127	0.842817	0.0309716	0.577481	0.00774617	0.321812	0.028156	0.447577	DCLow & ATSCLow	0
ADR_CTGCATCGTGGCCCAT-1	ADR	14.5709	-6.10616	0.768435	0.0458996	0.943076	0.0120974	0.502582	0.0383074	0.754867	DCLow & ATSCLow	0.903337
ADR_CTGCATCTCATGTCTT-1	ADR	-0.586418	-6.48207	0.458049	0.00849782	0.02708	0	0	0.0259509	0.380828	DCLow & ATSCLow	0
ADR_CTGCCATAGCATCAGG-1	ADR	31.4681	-9.31604	1.16214	0.0187671	0.278581	0.00425561	0.176798	0.040752	0.828869	DCLow & ATSCLow	0
ADR_CTGCCATCACCAGTTA-1	ADR	33.7461	-7.65597	1.24008	0.0276116	0.495191	0.00244544	0.101595	0.0325173	0.579599	DCLow & ATSCLow	0.832051
ADR_CTGCCATCAGTATACC-1	ADR	-24.6845	22.2511	0.827228	0.0219191	0.355776	0.00125004	0.0519326	0.00846764	0	DCLow & ATSCLow	0
ADR_CTGCCATGTATGCTAC-1	ADR	24.7455	-6.33041	1.24008	0.0297171	0.546757	0.00769152	0.319541	0.0369209	0.712897	DCLow & ATSCLow	0.855845
ADR_CTGCCTAAGGCATTTC-1	ADR	25.97	2.60899	1.24008	0.0172856	0.2423	0.0125482	0.521312	0.0221641	0.266199	DCLow & ATSCLow	0
ADR_CTGCCTACACACACGC-1	ADR	5.02973	-14.6127	0.292144	0.0373702	0.734187	0.0236825	0.983881	0.0441551	0.931881	DCHigh & ATSCHigh	0.903337
ADR_CTGCCTACACGTCGTG-1	ADR	-9.0375	16.2647	0.405637	0.0139949	0.161708	0.00189214	0.0786083	0.0140447	0.0204211	DCLow & ATSCLow	0
ADR_CTGCCTAGTCTACATG-1	ADR	-20.6619	34.5471	1.05512	0.0297991	0.548764	0.00284846	0.118338	0.0210438	0.232287	DCLow & ATSCLow	0.377326
ADR_CTGCCTAGTTCCAGGC-1	ADR	13.2235	6.77392	1.24008	0.0281916	0.509395	0.00543051	0.225609	0.0208663	0.226915	DCLow & ATSCLow	0.903337
ADR_CTGCCTATCTCGCGTT-1	ADR	-4.62945	24.8128	1.01979	0.00955059	0.0528632	0.00619557	0.257393	0.0121657	0	DCLow & ATSCLow	0.71826
ADR_CTGCGAGAGTCTCTGA-1	ADR	34.525	7.02345	1.14693	0.0296352	0.54475	0.00539636	0.22419	0.0246642	0.34188	DCLow & ATSCLow	0
ADR_CTGCGAGGTAGTCCTA-1	ADR	-22.8285	14.4498	0.641688	0.00138058	0	0	0	0.009548	0	DCLow & ATSCLow	0.772432
ADR_CTGCGAGGTCAGCGTC-1	ADR	-7.72098	13.9421	0.318413	0.0170713	0.237051	0.00187848	0.0780407	0.0200987	0.20368	DCLow & ATSCLow	0
ADR_CTGCGAGGTCTAGATC-1	ADR	19.894	0.405123	1.0491	0.0320118	0.602955	0.00548516	0.227879	0.0243714	0.333015	DCLow & ATSCLow	0
ADR_CTGCTCAAGGTTCTTG-1	ADR	-12.8968	8.08406	0.768989	0.0119335	0.111223	0	0	0.0118995	0	DCLow & ATSCLow	0.579742
ADR_CTGCTCAAGTTAGTGA-1	ADR	-5.3906	14.514	0.46731	0.00405348	0	0	0	0.0129532	0	DCLow & ATSCLow	0
ADR_CTGCTCACAACTTCTT-1	ADR	31.7505	-10.8661	1.24008	0.0232933	0.389434	0.0169541	0.704353	0.044632	0.946318	DCLow & ATSCHigh	0
ADR_CTGCTCACAGGCTACC-1	ADR	-15.5305	25.4825	0.537138	0.0158987	0.208334	0.00335394	0.139338	0.0172104	0.116248	DCLow & ATSCLow	0
ADR_CTGGACGAGATGCCGA-1	ADR	12.8765	-17.7593	1.11628	0.0519388	1	0.00349739	0.145298	0.0336177	0.612907	DCLow & ATSCLow	0
ADR_CTGGACGAGCGTCTGC-1	ADR	-2.18215	17.4867	0.678087	0.0327998	0.622254	0.00918064	0.381406	0.0263746	0.393654	DCLow & ATSCLow	0
ADR_CTGGACGAGTTACGAA-1	ADR	18.7784	11.0085	0.871693	0.0339534	0.650507	0	0	0.0225634	0.278286	DCLow & ATSCLow	0
ADR_CTGGACGCACGTCGGT-1	ADR	-0.746267	19.9789	0.695207	0.0121163	0.1157	0.00414632	0.172257	0.0148855	0.0458718	DCLow & ATSCLow	0
ADR_CTGGACGCATAACCCA-1	ADR	8.93943	-17.3244	1.19534	0.0357879	0.695435	0.0093719	0.389352	0.0290344	0.47417	DCLow & ATSCLow	0.639184
ADR_CTGGACGTCCAATGCA-1	ADR	-21.1411	34.0076	1.24008	0.0351575	0.679996	0	0	0.0154667	0.0634657	DCLow & ATSCLow	0
ADR_CTGGACGTCCATGAGT-1	ADR	-21.6132	23.0205	0.758006	0.0194164	0.294484	0.0058267	0.242068	0.0106883	0	DCLow & ATSCLow	0
ADR_CTGGACGTCGGTCTGG-1	ADR	-10.9029	22.4604	0.362749	0.0114922	0.100415	0.00422146	0.175379	0.0134746	0.0031629	DCLow & ATSCLow	0
ADR_CTGGCAGAGTATTCCG-1	ADR	34.4439	5.21578	0.851027	0.0471541	0.9738	0.0100208	0.416312	0.0351594	0.659578	DCLow & ATSCLow	0.903337
ADR_CTGGTCTGTCCTCAGG-1	ADR	32.8562	9.2564	1.22594	0.0446072	0.911426	0	0	0.0371627	0.720216	DCLow & ATSCLow	0
ADR_CTGGTCTGTCGAAACG-1	ADR	13.5302	13.1964	0.893301	0.0275927	0.494728	0.00294409	0.122311	0.0226255	0.280167	DCLow & ATSCLow	0
ADR_CTGGTCTGTGAGGAAA-1	ADR	-26.1771	21.7974	0.915585	0.00303223	0	0	0	0.0217581	0.25391	DCLow & ATSCLow	0.903337
ADR_CTGGTCTTCTAAGGAA-1	ADR	-17.9347	29.9276	0.938283	0.0125702	0.126816	0	0	0.0106528	0	DCLow & ATSCLow	0.777133
ADR_CTGGTCTTCTGCTGAA-1	ADR	5.67624	19.919	0.688656	0.0113157	0.0960924	0.0050958	0.211703	0.0183307	0.15016	DCLow & ATSCLow	0
ADR_CTGTACCAGAATGTTG-1	ADR	16.4257	9.22647	1.24008	0.0283744	0.513872	0.00116124	0.0482434	0.0301858	0.509022	DCLow & ATSCLow	0
ADR_CTGTACCAGACCCTTA-1	ADR	-13.9715	24.9875	0.97517	0.00425521	0	0	0	0.0114425	0	DCLow & ATSCLow	0
ADR_CTGTACCGTAACTAAG-1	ADR	-6.5865	15.7813	0.665954	0.0255313	0.444242	0.00724752	0.301095	0.0316743	0.554081	DCLow & ATSCLow	0
ADR_CTGTACCGTTCTCGCT-1	ADR	-4.97851	34.7754	1.24008	0.0307951	0.573158	0	0	0.0234463	0.305013	DCLow & ATSCLow	0
ADR_CTGTACCTCTCCTGAC-1	ADR	18.4891	-9.78067	0.761442	0.0347919	0.671041	0.0142286	0.591123	0.0464755	1	DCLow & ATSCHigh	0
ADR_CTGTAGAAGGTTCTTG-1	ADR	-19.5171	10.0409	0	0.00837804	0.0241466	0.00677619	0.281514	0.0226965	0.282315	DCLow & ATSCLow	0
ADR_CTGTAGACAGCGATTT-1	ADR	-4.87593	13.8627	0.822659	0.0115616	0.102114	0.000102463	0.00425679	0.0151029	0.0524527	DCLow & ATSCLow	0
ADR_CTGTAGACAGGAGGTT-1	ADR	-25.6685	27.549	0	0.00735679	0	0.00342225	0.142176	0.016079	0.0819998	DCLow & ATSCLow	0.821276
ADR_CTGTAGACATCTATCT-1	ADR	-18.7053	23.3679	0.710982	0.00490453	0	0.00351105	0.145865	0.0135944	0.00678911	DCLow & ATSCLow	0
ADR_CTGTAGACATTGCCGG-1	ADR	22.0329	11.809	1.24008	0.0408816	0.820182	0	0	0.0235062	0.306826	DCLow & ATSCLow	0
ADR_CTGTAGAGTACCCGAC-1	ADR	-1.24215	6.54529	0.398061	0.00981536	0.0593475	0	0	0.0136276	0.0077964	DCLow & ATSCLow	0
ADR_CTGTAGAGTTGGATCT-1	ADR	3.24647	6.2829	0.159257	0.00718658	0	0.00635951	0.264203	0.0216605	0.250955	DCLow & ATSCLow	0
ADR_CTGTATTCAACGGCCT-1	ADR	11.7576	-17.6431	0.777338	0.0403142	0.806287	0.0037228	0.154663	0.0338351	0.619488	DCLow & ATSCLow	0.903337
ADR_CTGTATTCACTGCTTC-1	ADR	12.4225	6.64909	0.987477	0.0267732	0.474657	0.00468595	0.194676	0.0293827	0.484713	DCLow & ATSCLow	0
ADR_CTGTATTGTTAAGACA-1	ADR	25.6725	0.504642	0.865741	0.0368722	0.72199	0.0069128	0.28719	0.0300904	0.506134	DCLow & ATSCLow	0
ADR_CTGTATTTCGCAAGAG-1	ADR	11.6529	16.8761	1.24008	0.0255124	0.443779	0	0	0.0234884	0.306289	DCLow & ATSCLow	0.853982
ADR_CTGTCGTAGGCCTGAA-1	ADR	18.2499	15.8277	0.881575	0.0149657	0.185484	0.0119745	0.497474	0.0308513	0.529168	DCLow & ATSCLow	0
ADR_CTGTCGTCAGCAAGAC-1	ADR	-26.1623	6.98013	0.644548	0.0150981	0.188726	0.00502066	0.208582	0.0289745	0.472357	DCLow & ATSCLow	0.475253
ADR_CTGTGAAAGCACTGGA-1	ADR	15.9749	18.6108	0.683809	0.015407	0.196292	0.00016394	0.00681083	0.0180179	0.140691	DCLow & ATSCLow	0
ADR_CTGTGAAAGTGCCAGA-1	ADR	6.04655	9.61028	1.03275	0.0409194	0.821108	0.00700844	0.291163	0.0268892	0.409233	DCLow & ATSCLow	0.724728
ADR_CTGTGAACACCAAAGG-1	ADR	12.0011	5.02956	1.24008	0.024012	0.407034	0.000648929	0.0269595	0.0124585	0	DCLow & ATSCLow	0.903337
ADR_CTGTGAACATTCGATG-1	ADR	15.4176	19.8798	1.24008	0.0376476	0.74098	0.00606578	0.252001	0.01873	0.162247	DCLow & ATSCLow	0
ADR_CTGTGAATCGACCAAT-1	ADR	12.8815	-3.5965	1.1371	0.011965	0.111995	0.00976126	0.405528	0.0330786	0.596589	DCLow & ATSCLow	0
ADR_CTGTGGGTCGCAAGAG-1	ADR	13.8682	-16.9366	0.492307	0.0336571	0.643251	0.000792377	0.032919	0.0233531	0.302193	DCLow & ATSCLow	0
ADR_CTGTGGGTCTCCTACG-1	ADR	-12.0443	20.334	0.910072	0.0110888	0.0905343	0.00699477	0.290595	0.0168399	0.105033	DCLow & ATSCLow	0
ADR_CTTACCGAGTTATGGA-1	ADR	5.19998	13.4636	0.833068	0.0265084	0.468172	0	0	0.0197216	0.192264	DCLow & ATSCLow	0
ADR_CTTACCGCAAAGGGTC-1	ADR	32.0927	-12.7976	1.24008	0.0377485	0.74345	0	0	0.0350973	0.657697	DCLow & ATSCLow	0
ADR_CTTACCGGTCAAGTTC-1	ADR	-20.0742	32.4302	0.738663	0.0212445	0.339257	0	0	0.0231668	0.296552	DCLow & ATSCLow	0
ADR_CTTACCGTCAAGCTGT-1	ADR	13.991	9.56502	1.24008	0.0185905	0.274259	0	0	0.0169996	0.109868	DCLow & ATSCLow	0
ADR_CTTACCGTCAGATGCT-1	ADR	-8.02516	29.2553	0.723975	0.0131439	0.140866	0	0	0.0170617	0.111748	DCLow & ATSCLow	0.633655
ADR_CTTACCGTCGAGAATA-1	ADR	24.2221	1.20661	0.684207	0.0279016	0.502293	0.00394139	0.163744	0.0285841	0.460538	DCLow & ATSCLow	0.903337
ADR_CTTAGGACATTGTACG-1	ADR	-13.818	5.05559	0.516421	0.017418	0.245542	0.0176509	0.733299	0.0308424	0.528899	DCLow & ATSCLow	0
ADR_CTTAGGAGTCTCAGAT-1	ADR	27.8647	7.75283	0.966873	0.0293893	0.538729	0.00783497	0.325501	0.0262215	0.389021	DCLow & ATSCLow	0
ADR_CTTAGGAGTGTACATC-1	ADR	-5.80549	21.5384	0.586013	0.0145245	0.174677	0	0	0.0162454	0.0870362	DCLow & ATSCLow	0
ADR_CTTCAATAGAACCCGA-1	ADR	-15.9383	15.7221	0.370582	0.0092606	0.0457612	0.00243861	0.101311	0.0148322	0.0442601	DCLow & ATSCLow	0.423057
ADR_CTTCAATAGGCATGGT-1	ADR	2.29211	20.0082	0.90171	0.0100045	0.0639792	0	0	0.0191914	0.176215	DCLow & ATSCLow	0
ADR_CTTCAATAGTAGGCCA-1	ADR	-1.43212	28.0544	1.24008	0.0125765	0.12697	0	0	0.0177162	0.131558	DCLow & ATSCLow	0
ADR_CTTCAATCAACTACGT-1	ADR	33.5827	11.0908	1.24008	0.0285887	0.519121	0	0	0.0330431	0.595514	DCLow & ATSCLow	0
ADR_CTTCAATCATCGATCA-1	ADR	-12.7105	7.64601	0.708066	0.0154953	0.198453	0.00409167	0.169987	0.0204315	0.213753	DCLow & ATSCLow	0
ADR_CTTCAATGTATGTCCA-1	ADR	-24.8083	26.6896	0.522608	0.01721	0.240447	0.00652345	0.271014	0.0147413	0.0415069	DCLow & ATSCLow	0
ADR_CTTCCGACACCGTGCA-1	ADR	-7.79384	-1.24808	1.17501	0.0202926	0.315944	0.00352471	0.146433	0.0251722	0.357257	DCLow & ATSCLow	0
ADR_CTTCCGAGTGGCTGCT-1	ADR	-24.8853	22.9474	0.70062	0.0115427	0.10165	0.00377062	0.156649	0.018954	0.169029	DCLow & ATSCLow	0
ADR_CTTCCGAGTTCATCTT-1	ADR	-15.0553	14.5503	0.824829	0.00394001	0	0	0	0.0120881	0	DCLow & ATSCLow	0
ADR_CTTCCTTAGACTCTTG-1	ADR	-15.0155	3.83303	0.840663	0.00928582	0.0463788	0.0019263	0.0800272	0.0219134	0.258611	DCLow & ATSCLow	0.624173
ADR_CTTCCTTAGATCCGAG-1	ADR	10.0872	-7.13493	0.911913	0.0273027	0.487626	0.0174255	0.723934	0.0429261	0.894678	DCLow & ATSCLow	0.903337
ADR_CTTCCTTAGTTAACAG-1	ADR	-23.4076	12.3785	0.589832	0.0118768	0.109833	0.00467229	0.194109	0.0207132	0.222281	DCLow & ATSCLow	0.579517
ADR_CTTCCTTCAAAGCACG-1	ADR	13.5911	-11.9322	1.24008	0.0274603	0.491485	0.00308754	0.128271	0.0195663	0.187563	DCLow & ATSCLow	0.903337
ADR_CTTCGGTCAGATAAAC-1	ADR	-22.4513	31.0959	1.24008	0.0155016	0.198607	0.00418047	0.173676	0.0178382	0.135252	DCLow & ATSCLow	0
ADR_CTTCGGTCAGTAGTGG-1	ADR	8.00833	5.08011	1.14903	0.0416633	0.839326	0.0115919	0.481582	0.0293428	0.483504	DCLow & ATSCLow	0
ADR_CTTCGGTCAGTATGAA-1	ADR	10.3711	2.85827	0.695843	0.0283366	0.512946	0	0	0.0223637	0.272243	DCLow & ATSCLow	0
ADR_CTTCGGTGTATCGCGC-1	ADR	17.8826	-2.53349	1.07647	0.0421928	0.852295	0.0211824	0.880016	0.0325661	0.581076	DCLow & ATSCLow	0
ADR_CTTCTAAAGCGTGTTT-1	ADR	25.0973	-3.18771	0.82029	0.0378619	0.746229	0.00563544	0.234122	0.0261993	0.388349	DCLow & ATSCLow	0
ADR_CTTCTAAAGTAGATCA-1	ADR	2.03508	2.80304	0.434468	0.0102377	0.0696917	0.00216537	0.0899597	0.0178493	0.135587	DCLow & ATSCLow	0.903337
ADR_CTTCTAAAGTTACGTC-1	ADR	33.4977	2.04515	1.15171	0.0360149	0.700993	0.0107995	0.448663	0.0345072	0.639835	DCLow & ATSCLow	0
ADR_CTTCTAACAGCCCACA-1	ADR	36.8824	-2.78536	1.24008	0.0274099	0.49025	0.0103829	0.431353	0.0208685	0.226982	DCLow & ATSCLow	0
ADR_CTTCTAATCCATCACC-1	ADR	-15.0306	4.37681	0.466905	0.0145938	0.176375	0.00321732	0.133663	0.0252676	0.360145	DCLow & ATSCLow	0
ADR_CTTCTAATCTACCACC-1	ADR	-24.3735	23.6203	0.888744	0.017418	0.245542	0.00243861	0.101311	0.0180866	0.142773	DCLow & ATSCLow	0.483712
ADR_CTTCTCTAGCTGAGCA-1	ADR	10.3753	-5.30614	1.05786	0.0194794	0.296028	0.0129103	0.536353	0.0341146	0.627949	DCLow & ATSCLow	0
ADR_CTTCTCTCACGGCTAC-1	ADR	28.8959	-9.9606	1.21864	0.040207	0.803662	0.0170907	0.710029	0.0411514	0.840956	DCLow & ATSCLow	0
ADR_CTTCTCTTCATCCTGC-1	ADR	16.1585	3.15045	0.829369	0.0186977	0.276883	0.0154718	0.642772	0.0376507	0.73499	DCLow & ATSCLow	0
ADR_CTTCTCTTCCTTGGAA-1	ADR	27.6466	-7.12227	1.01289	0.0209735	0.332618	0.00134567	0.0559055	0.0161588	0.0844173	DCLow & ATSCLow	0
ADR_CTTGAGACAGTTCACA-1	ADR	14.046	11.1922	0.958754	0.0275486	0.493647	0	0	0.0238944	0.318578	DCLow & ATSCLow	0
ADR_CTTGATTAGCATCAAA-1	ADR	-1.08753	-9.89588	0.241803	0.02028	0.315635	0.0100686	0.418298	0.0300749	0.505664	DCLow & ATSCLow	0
ADR_CTTGATTCACGTCATA-1	ADR	-2.83287	25.7634	0.420146	0.00711724	0	0	0	0.0142155	0.0255918	DCLow & ATSCLow	0
ADR_CTTGATTGTCGCGGTT-1	ADR	10.3834	15.7822	1.24008	0.0163841	0.220222	0.00112709	0.0468245	0.023728	0.313541	DCLow & ATSCLow	0
ADR_CTTTCAACAACGACTT-1	ADR	14.9052	-4.31561	0.703647	0.0206772	0.325362	0.00717238	0.297974	0.0352149	0.661256	DCLow & ATSCLow	0
ADR_CTTTCAAGTAACATCC-1	ADR	2.07003	17.1863	0.347815	0.0115679	0.102268	0	0	0.0242804	0.330262	DCLow & ATSCLow	0
ADR_CTTTCAAGTTCTCTCG-1	ADR	-1.25453	26.6665	1.15129	0.0142534	0.168038	0.00287578	0.119473	0.0282447	0.450264	DCLow & ATSCLow	0
ADR_CTTTCAATCTATCCAT-1	ADR	-24.9097	24.3943	1.05384	0.0258465	0.451962	0	0	0.0177716	0.133237	DCLow & ATSCLow	0.903337
ADR_CTTTCGGAGCTTACGT-1	ADR	-1.10511	13.3211	0.624821	0.0154196	0.1966	0.00997985	0.414609	0.0142843	0.0276735	DCLow & ATSCLow	0
ADR_CTTTCGGGTTCAAGGG-1	ADR	-42.8441	1.05126	0.703984	0.0417767	0.842105	0.00588818	0.244622	0.0186989	0.161307	DCLow & ATSCLow	0.841399
ADR_CTTTCGGTCGACCATA-1	ADR	-15.2509	17.4794	0.897774	0.00968927	0.0562597	0	0	0.0165404	0.0959675	DCLow & ATSCLow	0
ADR_GAAACCTAGAGGCTGT-1	ADR	-3.14189	0.708537	0	0.0197064	0.301586	0.0105878	0.439866	0.0256381	0.37136	DCLow & ATSCLow	0
ADR_GAAACCTTCGTTATCT-1	ADR	0.0547874	-4.77819	0.668051	0.0216732	0.349755	0.00122955	0.0510812	0.0271377	0.416755	DCLow & ATSCLow	0
ADR_GAAACCTTCTCAACCC-1	ADR	-24.7945	7.78649	0.583605	0.0103953	0.0735514	0.00431026	0.179068	0.0192535	0.178095	DCLow & ATSCLow	0
ADR_GAAATGAGTGGTGATG-1	ADR	-0.251973	17.0162	0.482665	0.0150351	0.187183	0.00879811	0.365515	0.0201076	0.203949	DCLow & ATSCLow	0.616649
ADR_GAACACTAGTAGACCG-1	ADR	30.1853	6.49292	1.15959	0.0618487	1	0	0	0.0351262	0.65857	DCLow & ATSCLow	0.885542
ADR_GAACACTCAACGACAG-1	ADR	9.98371	-1.49405	0.531902	0.0342876	0.65869	0.0110181	0.457744	0.0386623	0.765611	DCLow & ATSCLow	0
ADR_GAACACTGTGTCCCTT-1	ADR	4.44281	-2.0198	0.295968	0.0178845	0.256967	0.0162437	0.67484	0.0133459	0	DCLow & ATSCLow	0
ADR_GAACACTTCAATGCAC-1	ADR	32.8185	-6.75165	1.24008	0.0363364	0.708867	0	0	0.0294759	0.487533	DCLow & ATSCLow	0
ADR_GAACGTTGTACAAAGT-1	ADR	17.3366	1.58954	0.877442	0.0297108	0.546603	0	0	0.0223615	0.272175	DCLow & ATSCLow	0
ADR_GAACGTTGTCCCGTGA-1	ADR	-24.8337	22.956	1.24008	0.00665704	0	0	0	0.00989629	0	DCLow & ATSCLow	0
ADR_GAACGTTTCGTGTGAT-1	ADR	-9.825	27.8227	1.03714	0.0137806	0.156459	0	0	0.0134746	0.0031629	DCLow & ATSCLow	0.511039
ADR_GAACTGTAGAGCCATG-1	ADR	-9.14401	24.9851	0.537614	0.00561058	0	0.00032788	0.0136217	0.0189784	0.169768	DCLow & ATSCLow	0
ADR_GAACTGTAGTGGGAAA-1	ADR	3.43933	-15.1637	0.650722	0.0307447	0.571923	0.0196113	0.814745	0.0399246	0.803821	DCLow & ATSCLow	0.712917
ADR_GAAGAATGTCTTGAGT-1	ADR	16.0621	-7.09325	0.9437	0.025796	0.450726	0.0107654	0.447244	0.0279452	0.441198	DCLow & ATSCLow	0.787205
ADR_GAAGAATTCACAATGC-1	ADR	-5.77485	9.02268	0.330348	0.016277	0.217597	0	0	0.0124763	0	DCLow & ATSCLow	0.633489
ADR_GAAGAATTCCAACTGA-1	ADR	-14.7173	18.9899	0.52513	0.0145434	0.17514	0	0	0.0158838	0.0760904	DCLow & ATSCLow	0
ADR_GAAGCCCCAAGAATAC-1	ADR	3.74319	-14.6694	0.408989	0.0449161	0.918992	0.0161071	0.669164	0.0438844	0.923688	DCLow & ATSCHigh	0
ADR_GAAGCCCGTAGTAAGT-1	ADR	-42.6366	1.26953	0.486233	0.0118263	0.108598	0.000321049	0.0133379	0.015094	0.0521841	DCLow & ATSCLow	0
ADR_GAAGCCCTCACTGAAC-1	ADR	27.9516	0.877903	1.0814	0.0416254	0.8384	0.0125346	0.520745	0.0299573	0.502105	DCLow & ATSCLow	0
ADR_GAAGCGAAGCTAGATA-1	ADR	-9.59679	4.20279	0	0.0162202	0.216208	0.0142491	0.591975	0.0318851	0.560461	DCLow & ATSCLow	0
ADR_GAAGCGAAGTGTAGTA-1	ADR	7.79551	10.7253	0.906212	0.0217804	0.35238	0.00700844	0.291163	0.0288082	0.46732	DCLow & ATSCLow	0
ADR_GAAGCGACACCACTGG-1	ADR	23.276	-1.86558	0.569894	0.0234572	0.393448	0.003634	0.150973	0.020274	0.208985	DCLow & ATSCLow	0.403129
ADR_GAAGCGACACCAGCTG-1	ADR	16.8347	7.20375	1.24008	0.0373828	0.734495	0.00630486	0.261933	0.0318806	0.560326	DCLow & ATSCLow	0
ADR_GAAGCGAGTTCCACAA-1	ADR	5.42094	1.38341	0.157291	0.0343695	0.660697	0.00929677	0.386231	0.0252144	0.358533	DCLow & ATSCLow	0
ADR_GAAGCGAGTTGAGTCT-1	ADR	-6.01895	2.86955	0.517569	0.00593838	0	0.00409167	0.169987	0.0218757	0.257469	DCLow & ATSCLow	0
ADR_GAAGCGATCACCGCTT-1	ADR	-3.20502	31.2336	0.77139	0.0214337	0.343888	0.012801	0.531812	0.0265543	0.399093	DCLow & ATSCLow	0
ADR_GAAGCGATCTCTCCGA-1	ADR	28.256	-11.6034	0.998534	0.0256826	0.447947	0	0	0.0230891	0.294201	DCLow & ATSCLow	0
ADR_GAAGGACAGTCGGCCT-1	ADR	-6.50227	7.52876	0.394048	0.00316462	0	0	0	0.0160368	0.0807239	DCLow & ATSCLow	0.38306
ADR_GAAGGACCAGGCGAAT-1	ADR	20.031	19.2305	1.24008	0.0267984	0.475274	0.000730899	0.0303649	0.016689	0.100467	DCLow & ATSCLow	0
ADR_GAAGGACGTTCAGCGC-1	ADR	11.725	-15.1164	0.803391	0.0410644	0.824659	0.00661225	0.274703	0.0205335	0.216842	DCLow & ATSCLow	0
ADR_GAAGGGTAGCTCGCAC-1	ADR	-0.788409	14.0072	0.449842	0.011177	0.0926958	0.00288944	0.120041	0.0221729	0.266467	DCLow & ATSCLow	0
ADR_GAAGGGTGTTCTATCT-1	ADR	-23.814	16.6345	0.712759	0.0149657	0.185484	0.00215854	0.0896759	0.0214031	0.243166	DCLow & ATSCLow	0.527497
ADR_GAAGTAACAGCACAAG-1	ADR	12.75	21.3426	0.868809	0.0317596	0.596779	0	0	0.0271089	0.415882	DCLow & ATSCLow	0
ADR_GAAGTAAGTATACGGG-1	ADR	-11.984	16.174	0.995368	0.0120155	0.11323	0.00603163	0.250582	0.0221286	0.265124	DCLow & ATSCLow	0.563935
ADR_GAAGTAAGTCAGCGTC-1	ADR	13.454	20.6943	1.20541	0.0249324	0.429575	0.00681034	0.282933	0.0207154	0.222348	DCLow & ATSCLow	0
ADR_GAAGTAAGTGTCATCA-1	ADR	-4.73598	18.3079	0.709964	0.0222343	0.363496	0	0	0.02127	0.239136	DCLow & ATSCLow	0.719231
ADR_GAATAGAAGGTCGTAG-1	ADR	22.4929	14.8999	1.01591	0.0351701	0.680304	0.00912599	0.379136	0.044175	0.932485	DCLow & ATSCHigh	0
ADR_GAATAGACACATTGTG-1	ADR	-11.2329	17.5965	0.836948	0.0182501	0.265921	0	0	0.0139737	0.0182722	DCLow & ATSCLow	0.567981
ADR_GAATAGACATCAGTCA-1	ADR	-17.8996	18.188	0.446481	0.00260986	0	0.00424878	0.176514	0.0184194	0.152846	DCLow & ATSCLow	0
ADR_GAATAGACATCTCAAG-1	ADR	-19.6896	10.0353	0.257573	0.00552862	0	0.00558079	0.231852	0.0208042	0.225034	DCLow & ATSCLow	0
ADR_GAATAGAGTATGCAAA-1	ADR	-8.87421	11.9718	0.382272	0.0132384	0.143181	0	0	0.0250768	0.35437	DCLow & ATSCLow	0
ADR_GAATAGAGTATTCCTT-1	ADR	9.03536	-8.86982	0.225795	0.0199585	0.307761	0.0246798	1	0.0462359	0.99487	DCHigh & ATSCHigh	0
ADR_GAATAGAGTCTATGAC-1	ADR	31.5799	-1.42866	1.24008	0.0570703	1	0	0	0.0335844	0.611899	DCLow & ATSCLow	0
ADR_GAATCACAGCATATGA-1	ADR	-9.55377	16.9048	0.434067	0.00504952	0	0	0	0.0117132	0	DCLow & ATSCLow	0
ADR_GAATCGTAGTCTTCCC-1	ADR	18.3574	-11.3738	0.699016	0.0357186	0.693736	0.0109362	0.454339	0.0379702	0.74466	DCLow & ATSCLow	0
ADR_GAATCGTAGTGCGACA-1	ADR	-7.77675	0.881839	0.18641	0.00400936	0	0	0	0.0209417	0.229198	DCLow & ATSCLow	0
ADR_GAATCGTAGTTACGAA-1	ADR	21.8267	11.9288	0.655013	0.0337832	0.646339	0.00331295	0.137636	0.0243558	0.332545	DCLow & ATSCLow	0
ADR_GAATCGTCAACACGAG-1	ADR	-2.68975	22.6111	0.690691	0.00688399	0	0.00493186	0.204892	0.018466	0.154256	DCLow & ATSCLow	0
ADR_GAATCGTCAGAACTCT-1	ADR	12.4035	-17.515	1.14823	0.0595856	1	0.00113392	0.0471083	0.0307182	0.525139	DCLow & ATSCLow	0
ADR_GAATCGTGTCCTACGG-1	ADR	10.9995	-7.18674	0	0.0399486	0.797332	0.0201919	0.838867	0.0366635	0.705107	DCLow & ATSCLow	0
ADR_GAATCGTGTGGACTGA-1	ADR	2.38589	7.52716	0.248063	0.0219821	0.35732	0.00689914	0.286622	0.0225367	0.27748	DCLow & ATSCLow	0
ADR_GAATCGTTCCTCGATC-1	ADR	20.287	-13.2902	0.863244	0.0104205	0.074169	0.0151849	0.630853	0.0287638	0.465977	DCLow & ATSCLow	0
ADR_GACACGCAGAATACAC-1	ADR	-23.1752	8.91599	0.577545	0.00248378	0	0	0	0.0171682	0.114972	DCLow & ATSCLow	0
ADR_GACACGCAGCAATAGT-1	ADR	5.52306	-12.8979	0.504708	0.0352899	0.683238	0.0085727	0.35615	0.0352637	0.662734	DCLow & ATSCLow	0
ADR_GACACGCCAAGGCCTC-1	ADR	22.3781	-8.18475	0.997957	0.0186851	0.276574	0.00562178	0.233555	0.0301436	0.507746	DCLow & ATSCLow	0.349179
ADR_GACAGCCAGCACTGGA-1	ADR	-2.41683	14.4133	0.563578	0.0207213	0.326442	0.00174869	0.0726489	0.0214098	0.243367	DCLow & ATSCLow	0
ADR_GACAGCCAGTCACGAG-1	ADR	-41.056	1.28986	0.699608	0.0222154	0.363033	0.0194815	0.809354	0.0339305	0.622375	DCLow & ATSCLow	0
ADR_GACAGCCCACCCTATC-1	ADR	12.1869	16.2892	1.24008	0.0191957	0.28908	0	0	0.0246109	0.340268	DCLow & ATSCLow	0
ADR_GACAGCCCAGGGATAC-1	ADR	-21.3911	14.041	0.885813	0.0135095	0.14982	0	0	0.0121657	0	DCLow & ATSCLow	0
ADR_GACAGCCTCAATGCAC-1	ADR	7.53942	9.83327	1.0336	0.0336382	0.642788	0.00891424	0.370339	0.0332117	0.600618	DCLow & ATSCLow	0.446587
ADR_GACATCACACTTGGCG-1	ADR	3.48269	-11.6206	1.01963	0.0265525	0.469253	0.00123638	0.051365	0.0288592	0.468865	DCLow & ATSCLow	0.836252
ADR_GACATCACAGCGTTTA-1	ADR	-19.216	31.6314	0.727279	0.0259347	0.454123	0.0103555	0.430217	0.0217004	0.252164	DCLow & ATSCLow	0
ADR_GACATCACATCATGAC-1	ADR	9.68255	3.10154	0.669844	0.00663813	0	0.0117969	0.490096	0.0149343	0.0473492	DCLow & ATSCLow	0
ADR_GACCAATAGATTCGCT-1	ADR	13.5028	8.35116	1.03176	0.00284311	0	0.0050958	0.211703	0.022834	0.286479	DCLow & ATSCLow	0.903337
ADR_GACCAATAGTTTCTTC-1	ADR	3.22407	-4.74576	0.626244	0.0218497	0.354078	0.00466546	0.193825	0.0234396	0.304811	DCLow & ATSCLow	0
ADR_GACCAATGTCCTATAG-1	ADR	21.5103	-7.09469	1.24008	0.035334	0.684319	0.00358619	0.148987	0.0353769	0.666159	DCLow & ATSCLow	0
ADR_GACCAATGTTTATGCG-1	ADR	4.87792	6.17367	0.681473	0.0206898	0.32567	0.00352471	0.146433	0.0233731	0.302797	DCLow & ATSCLow	0
ADR_GACCAATTCAAATGAG-1	ADR	27.031	-0.101257	1.24008	0.0394947	0.786216	0.00239762	0.0996084	0.0284244	0.455703	DCLow & ATSCLow	0
ADR_GACCAATTCAAGTCGT-1	ADR	2.2224	-14.95	0.449563	0.0245415	0.420003	0.00536904	0.223055	0.0250546	0.353698	DCLow & ATSCLow	0.622367
ADR_GACCAATTCCGTACGG-1	ADR	26.7298	8.43142	0.889905	0.0294082	0.539192	0.000628437	0.0261082	0.0254318	0.365114	DCLow & ATSCLow	0
ADR_GACCAATTCGGAACTT-1	ADR	-8.89438	1.58741	0.774668	0.00747026	0.00191443	0.00249325	0.103581	0.0177672	0.133103	DCLow & ATSCLow	0
ADR_GACCAATTCTCAATCT-1	ADR	5.69161	-16.1296	1.04058	0.0495181	1	0.0136958	0.568988	0.0481083	1	DCLow & ATSCHigh	0
ADR_GACCCAGAGTCGCGAA-1	ADR	24.624	-10.3861	1.24008	0.0389777	0.773556	0.00626388	0.26023	0.0265077	0.397683	DCLow & ATSCLow	0
ADR_GACCCAGAGTCTGGTT-1	ADR	-24.1422	16.3185	0.652798	0.00820153	0.0198237	0.00541002	0.224757	0.019695	0.191458	DCLow & ATSCLow	0.482641
ADR_GACCCAGAGTGTTGAA-1	ADR	14.0706	-17.1364	0.512793	0.0449098	0.918837	0.0060931	0.253136	0.0213566	0.241755	DCLow & ATSCLow	0
ADR_GACCCAGCATATCGGT-1	ADR	13.6162	18.3739	0.459218	0.0323396	0.610983	0	0	0.028695	0.463896	DCLow & ATSCLow	0
ADR_GACCCAGGTCCATACA-1	ADR	-22.459	24.9788	0.995077	0.0172289	0.24091	0.00298507	0.124014	0.021574	0.248336	DCLow & ATSCLow	0
ADR_GACCCAGGTGCATGAG-1	ADR	-12.923	14.7967	0.284842	0.00624728	0	0	0	0.0140003	0.019078	DCLow & ATSCLow	0
ADR_GACCCAGGTGGTATGG-1	ADR	9.70158	2.96925	0.48884	0.0190886	0.286455	0.00348373	0.14473	0.0212168	0.237525	DCLow & ATSCLow	0.577281
ADR_GACCCAGTCGATTGAC-1	ADR	19.9152	-6.01154	0.685631	0.0263634	0.464622	0.00250692	0.104149	0.0299706	0.502508	DCLow & ATSCLow	0.533402
ADR_GACCCAGTCGCTATTT-1	ADR	-2.77682	13.7702	0.642857	0.00814479	0.0184342	0	0	0.016567	0.0967733	DCLow & ATSCLow	0.591149
ADR_GACCCTTAGTTGCTGT-1	ADR	19.2292	15.465	0.924889	0.0170839	0.237359	0.00310803	0.129122	0.0342543	0.632179	DCLow & ATSCLow	0
ADR_GACCCTTGTACGATTC-1	ADR	8.72761	-1.76318	1.11361	0.0155709	0.200306	0.00247959	0.103014	0.0248195	0.34658	DCLow & ATSCLow	0
ADR_GACCCTTTCCGCGGAT-1	ADR	-4.28869	24.8076	0.639217	0.0149342	0.184712	0	0	0.013479	0.00329718	DCLow & ATSCLow	0
ADR_GACCGTGAGAAGATCT-1	ADR	7.80522	4.86832	0.876515	0.0257456	0.449491	0.000170771	0.00709462	0.0356763	0.675224	DCLow & ATSCLow	0
ADR_GACCGTGCAATCGCCG-1	ADR	7.15344	-11.0523	0.66081	0.037408	0.735113	0.0160661	0.667461	0.0403305	0.81611	DCLow & ATSCLow	0
ADR_GACCGTGGTATACAGA-1	ADR	24.9276	1.42208	0.823129	0.0295911	0.543669	0.00649612	0.269879	0.0309423	0.531921	DCLow & ATSCLow	0.629347
ADR_GACCGTGTCCGACATA-1	ADR	14.7676	17.5754	1.03449	0.0155016	0.198607	0.0041873	0.17396	0.022397	0.27325	DCLow & ATSCLow	0
ADR_GACCTTCCAACTGAAA-1	ADR	-41.6049	-0.0733477	0.393213	0.0278322	0.500594	0.00670105	0.278393	0.034942	0.652997	DCLow & ATSCLow	0.903337
ADR_GACCTTCGTCACAGAG-1	ADR	25.5635	-4.89806	0.56839	0.0181493	0.263451	0.00203559	0.0845678	0.0239587	0.320525	DCLow & ATSCLow	0
ADR_GACCTTCTCCACAGCG-1	ADR	-18.3606	5.20816	0.659853	0.0107231	0.0815797	0.0109567	0.45519	0.0256447	0.371561	DCLow & ATSCLow	0
ADR_GACCTTCTCCATTGCC-1	ADR	-20.2777	24.7129	0.725729	0.0137238	0.155069	0	0	0.0143331	0.0291509	DCLow & ATSCLow	0.243718
ADR_GACCTTCTCTGAGAGG-1	ADR	13.931	1.91248	0.460007	0.0304169	0.563894	0.00264353	0.109825	0.0291232	0.476856	DCLow & ATSCLow	0
ADR_GACGTTATCCACTAGA-1	ADR	-14.7517	31.6756	0.951007	0.0238733	0.403637	0	0	0.0124075	0	DCLow & ATSCLow	0
ADR_GACGTTATCCCAACTC-1	ADR	20.6296	15.103	0.822854	0.031892	0.600022	0	0	0.0278787	0.439183	DCLow & ATSCLow	0
ADR_GACGTTATCGGCCAAC-1	ADR	34.9414	3.72899	1.24008	0.0343758	0.660851	0.0178421	0.741245	0.019695	0.191458	DCLow & ATSCLow	0.903337
ADR_GACGTTATCTATACTC-1	ADR	-5.57708	25.0353	1.23817	0.0204376	0.319495	0	0	0.0133392	0	DCLow & ATSCLow	0
ADR_GACTATGCACACTGGC-1	ADR	6.36039	-2.29117	0.579255	0.0130115	0.137623	0.00299874	0.124581	0.0205535	0.217446	DCLow & ATSCLow	0
ADR_GACTATGCATGACAAA-1	ADR	-23.9398	7.85044	0.401197	0.0136545	0.153371	0.00756856	0.314433	0.0204958	0.2157	DCLow & ATSCLow	0.403393
ADR_GACTATGGTAGTTAGA-1	ADR	-3.46277	17.3895	0.649646	0.0059573	0	0.00568325	0.236109	0.0161367	0.0837458	DCLow & ATSCLow	0
ADR_GACTATGTCAGACCGC-1	ADR	7.73678	1.24506	0.29821	0.0222027	0.362724	6.83083e-05	0.0028375	0.0151206	0.05299	DCLow & ATSCLow	0
ADR_GACTCAAAGGAACGCT-1	ADR	-18.5266	13.0966	0.406322	0.00578709	0	0	0	0.0149476	0.0477521	DCLow & ATSCLow	0
ADR_GACTCAAAGGACAGCT-1	ADR	-21.1367	11.8639	0.431904	0.00743874	0.00114248	0.0057379	0.238379	0.0178825	0.136595	DCLow & ATSCLow	0
ADR_GACTCAAGTGTACGCC-1	ADR	21.7222	3.29015	0.846792	0.0222343	0.363496	0.00581304	0.241501	0.027801	0.436833	DCLow & ATSCLow	0
ADR_GACTCAATCCCGTAAA-1	ADR	1.07823	20.4868	0.579308	0.0176891	0.252181	0.00323098	0.13423	0.0217647	0.254111	DCLow & ATSCLow	0.758381
ADR_GACTCTCCAAATTGCC-1	ADR	32.9667	1.55889	1.24008	0.0427097	0.864955	0.00783497	0.325501	0.0250413	0.353296	DCLow & ATSCLow	0.784767
ADR_GACTCTCCACGGCGTT-1	ADR	16.7428	10.0127	1.24008	0.036122	0.703617	0.00464497	0.192973	0.0258466	0.377672	DCLow & ATSCLow	0.903337
ADR_GACTCTCTCCCTCAAC-1	ADR	-21.7337	8.86779	0.572488	0.00679573	0	0.00512996	0.213122	0.0125318	0	DCLow & ATSCLow	0.490266
ADR_GACTGATAGTACCGGA-1	ADR	-6.72335	20.7962	1.02196	0.0147703	0.180698	0.000184433	0.0076622	0.0165759	0.0970419	DCLow & ATSCLow	0
ADR_GACTGATGTGTATCCA-1	ADR	-20.0379	31.9833	1.24008	0.0277818	0.499359	0	0	0.0123343	0	DCLow & ATSCLow	0
ADR_GACTGATTCGATTCCC-1	ADR	28.0092	4.66445	0.693478	0.0277944	0.499668	0.000806038	0.0334866	0.0215473	0.24753	DCLow & ATSCLow	0
ADR_GACTGATTCTCACGAA-1	ADR	6.97545	0.41932	0.339638	0.0257204	0.448874	0.00644148	0.267609	0.0373867	0.726999	DCLow & ATSCLow	0
ADR_GACTGATTCTCGCTTG-1	ADR	3.04433	-3.08472	0.473565	0.0263445	0.464158	0.00596332	0.247744	0.0297776	0.496666	DCLow & ATSCLow	0.489214
ADR_GACTGATTCTTCGTGC-1	ADR	-25.8002	8.52507	0.513004	0.00530168	0	0	0	0.0181221	0.143847	DCLow & ATSCLow	0
ADR_GACTTCCAGTGATGGC-1	ADR	31.306	-5.81008	1.01299	0.041222	0.828519	0.0116534	0.484136	0.039787	0.799658	DCLow & ATSCLow	0
ADR_GACTTCCAGTTGGCGA-1	ADR	21.1554	13.424	0.707131	0.0248441	0.427413	0	0	0.0272264	0.419441	DCLow & ATSCLow	0
ADR_GACTTCCCACTACACA-1	ADR	-23.6037	24.0273	0.803402	0.00523233	0	0.00242495	0.100744	0.0152892	0.0580935	DCLow & ATSCLow	0
ADR_GACTTCCCATCCGCGA-1	ADR	6.43425	8.68378	1.24008	0.0376728	0.741597	0.0101438	0.42142	0.0237236	0.313407	DCLow & ATSCLow	0
ADR_GACTTCCGTACTGTTG-1	ADR	-5.00861	18.2259	0.457863	0.0177269	0.253107	0	0	0.0222195	0.267878	DCLow & ATSCLow	0
ADR_GACTTCCGTCACTTAG-1	ADR	25.9774	-7.49487	1.08336	0.0355294	0.689105	0.000724068	0.0300811	0.0287705	0.466179	DCLow & ATSCLow	0
ADR_GACTTCCGTCAGGCAA-1	ADR	5.26647	7.30576	0.898642	0.0166552	0.226861	0	0	0.0215362	0.247195	DCLow & ATSCLow	0.656432
ADR_GACTTCCGTCGTTCAA-1	ADR	-21.0935	30.4153	1.24008	0.0228332	0.378163	0	0	0.0177494	0.132566	DCLow & ATSCLow	0.636198
ADR_GACTTCCGTGTCATTG-1	ADR	28.2373	-11.7644	1.2046	0.0238103	0.402094	0.00918064	0.381406	0.0416838	0.857073	DCLow & ATSCLow	0
ADR_GAGAAATAGCCTGGAA-1	ADR	36.8049	-2.87523	1.24008	0.0393686	0.783128	0.0052939	0.219933	0.0273773	0.424007	DCLow & ATSCLow	0.903337
ADR_GAGAAATCACCGCTGA-1	ADR	-23.0865	14.9306	1.00553	0.0106223	0.0791095	0.00202193	0.0840002	0.00930841	0	DCLow & ATSCLow	0
ADR_GAGAAATTCGTGGCGT-1	ADR	6.8964	12.3323	0.915611	0.0158987	0.208334	0.00195362	0.0811624	0.0276413	0.431998	DCLow & ATSCLow	0.903337
ADR_GAGACCCAGCGTGAGT-1	ADR	-2.11262	18.93	0.459546	0.00912822	0.042519	0.00952218	0.395596	0.0221641	0.266199	DCLow & ATSCLow	0
ADR_GAGACCCGTCAGATTC-1	ADR	-6.95601	21.5154	1.01345	0.0133897	0.146887	0	0	0.0202939	0.209589	DCLow & ATSCLow	0.631092
ADR_GAGACCCGTCCTGGTG-1	ADR	0.740315	23.2193	0.762182	0.0142534	0.168038	0.00981591	0.407798	0.02645	0.395937	DCLow & ATSCLow	0
ADR_GAGACCCTCAAGCTGT-1	ADR	-21.6033	6.94337	0.571643	0.00841586	0.0250729	0	0	0.011061	0	DCLow & ATSCLow	0
ADR_GAGACTTTCCATTGTT-1	ADR	-2.3721	-7.10712	0.114979	0.0118326	0.108752	0	0	0.0257911	0.375993	DCLow & ATSCLow	0
ADR_GAGACTTTCCTCACCA-1	ADR	-13.4423	10.1993	0.782564	0.0152557	0.192586	0.00379111	0.1575	0.0208707	0.227049	DCLow & ATSCLow	0.327281
ADR_GAGACTTTCGAACGCC-1	ADR	33.3166	-0.494865	1.24008	0.0428295	0.867888	0.00648246	0.269312	0.0353436	0.665151	DCLow & ATSCLow	0
ADR_GAGACTTTCTTCCTAA-1	ADR	22.3139	3.12488	0.904078	0.0432266	0.877615	0.000648929	0.0269595	0.0294448	0.486593	DCLow & ATSCLow	0.750918
ADR_GAGAGGTAGGAACGTC-1	ADR	-8.81518	17.4486	0.64424	0.0150225	0.186874	0	0	0.0156242	0.0682336	DCLow & ATSCLow	0
ADR_GAGAGGTCATGACTGT-1	ADR	-0.288677	-2.9083	0.641495	0.056402	1	0.0075549	0.313866	0.0289945	0.472961	DCLow & ATSCLow	0
ADR_GAGAGGTGTAGTTCCA-1	ADR	-12.9581	24.9307	0.526059	0.015262	0.192741	0	0	0.0112695	0	DCLow & ATSCLow	0.601774
ADR_GAGAGGTTCCCTTCCC-1	ADR	30.1277	13.8935	1.24008	0.0212256	0.338794	0.0024591	0.102162	0.0217048	0.252298	DCLow & ATSCLow	0.903337
ADR_GAGATGGAGCCGTTAT-1	ADR	1.96324	6.96556	0.731956	0.0165733	0.224854	0.0022815	0.0947841	0.0188364	0.16547	DCLow & ATSCLow	0.903337
ADR_GAGATGGGTCCCACGA-1	ADR	4.55478	-15.8554	0.337662	0.00666335	0	0.0144131	0.598785	0.0361023	0.688117	DCLow & ATSCLow	0
ADR_GAGATGGTCATGGAGG-1	ADR	0.00716391	12.9949	0.804853	0.0268425	0.476355	0.00100413	0.0417163	0.0270845	0.415143	DCLow & ATSCLow	0
ADR_GAGCCTGAGCTAGAAT-1	ADR	4.55057	10.9276	0.903896	0.0165796	0.225008	0.00216537	0.0899597	0.0204226	0.213484	DCLow & ATSCLow	0.525003
ADR_GAGCCTGAGGAGTACC-1	ADR	12.5997	19.6856	0.840861	0.0194164	0.294484	0.00364767	0.151541	0.0168843	0.106376	DCLow & ATSCLow	0
ADR_GAGCCTGAGGCTAACG-1	ADR	28.4255	4.22932	1.16383	0.0333104	0.634759	0.00123638	0.051365	0.0253009	0.361152	DCLow & ATSCLow	0.431565
ADR_GAGCCTGGTGACGTCC-1	ADR	18.4817	18.9909	0.836962	0.040207	0.803662	0.000833362	0.0346217	0.0178315	0.13505	DCLow & ATSCLow	0
[truncated: 3,277 more rows]

## Sheet: Fig. 1f
Fig. 1f
FLOW CYTOMETRY-BASED ANALYSIS OF CD11b AND CD115 IN TIS MODEL
	CD11b+ in %					CD115+ in %
	Control;bcl2		Suv39h1-;bcl2			Control;bcl2		Suv39h1-;bcl2
	UT	ADR	UT	ADR		UT	ADR	UT	ADR
	0.354897	0.2899	0.00443333	0.0196667		0.02224	0	0.00697	0.0223333
	0.264683	0.440667	0.040927	0.150095		0.0299967	0.08785	0.0377149	0.132093
	0.1846	0.459275	0.046805	0.14943		0.048305	0.149695	0.033385	0.07723
	0.229767	0.599397	0.006705	0.06275		0.02924	0.149523	0.016505	0.03205
	0.579	0.88272	0.004218	0.05427		0.002225	0.243343	0.014838	0.05692
	0.0606933	0.0365333	0.0358814	0.053595		0.0423	0.04024	0.0211314	0.094395
	0.23964	0.3854	0.02464	0.3045		0.0212	0	0.00804	0.0614
	0.450575	0.351775	0.0917	0.2528		0.0103	0.0057	0.0691	0.0657
	0.09963	0.3641	0.00632	0.0056		0.0289	0.0279	0.00102	0.0001
	0.0157029	0.0303	0.00985	0		0.08869	0.08064	0.0001	0.0122
	0.20801	0.0947	0.037	0.1267		0	0.013	0.0174	0
	0.0831	0.2749	0.01448	0.00598		0.0211	0.0165	0.0009	0.0013
	0.0102	0.1557	0.0095	0		0.0024	0.0191	0	0
	0.1325	0.2675	0.02729	0.02622		0.0087	0.0315	0	0.0038
	0.0106	0.0407	0	0		0.018	0.035	0	0.0002
	0.102	0.2274	0.01348	0.0086		0.001	0.0034	0	0.0011
	0.5895	0.6516	0.0056064	0.01876		0	0.0049	0.0020068	0.0148149
	0.3291	0.492				0.0141	0.0256
	0.4297	0.1474				0.059	0.3589
	0.0810134	0.55883				0.02798	0.09749
	0.1028	0.4643				0.0298	0.3198
P-value by paired, two-sided t-test		Control;bcl2		Suv39h1-;bcl2			Control;bcl2		Suv39h1-;bcl2
ADR vs. UT		0.0051		0.0169			0.0157		0.014
P-value by unpaired, two-sided t-test	UT	ADR				UT	ADR
Control;bcl2 vs. Suv39h1-;bcl2	0.0001	<0.0001				0.1235	0.0898

## Sheet: Fig. 1g
Fig. 1g
RESPIRATORY BURST ASSAY IN TIS MODEL
reduced NBT-positive cells in %	Control;bcl2			Suv39h1-;bcl2				ANA-1	0.133333	0.106312	0.162573
	UT	ADR	Palbociclib	UT	ADR	Palbociclib		Mean	0.134073
	0.0023838	0.0897009	0.0651124	0.000934622	0.00255845	0.00227751		s.d.	0.0281377
	0.000502008	0.0410522	0.0104737	0.000466853	0.000145497	0.00179351
	0.00117675	0.0259835	0.023629	0	0.00184152	0.00744306
	0.0133895	0.0511491	0.193955	0	0.000614251	0.00133955
	0	0.0124429	0.0174618
	0.000963571	0.0157388	0.00635676
Non-parametric Friedman test P-value:	0.0055
Two-way ANOVA P-value testing Suv39h1- genotype:				0.0323

## Sheet: Fig. 2a
Fig. 2a
SA-b-GAL STAINING OF CD115 SORTED TIS CELLS
	Control;bcl2 lymphomas
SA-b-gal-positive cells in %	UT	ADR CD115-	ADR CD115+
	0.00648999	0.509756	0.886161
	0.0136914	0.674196	0.905945
	0.00345572	0.597394	0.803691
	0.0152572	0.295102	0.40403
	0.0821331	0.571482	0.624697
MEAN	0.0242055	0.529586	0.724905
s.e.m.	0.0292938	0.128562	0.188674
Paired two-tailed t-test P-value (ADR CD115+ vs ADR CD115-):			0.0247

## Sheet: Fig. 2b
Fig. 2b
CAPILLARY IMMUNOASSAY-MEDIATED ANALYSIS OF TF LEVELS IN CD115 SEPARTED TIS FRACTIONS
Relative fold-changes vs. UT, normliazed to β-Actin	ADR CD115-				ADR CD115+
M-CSFR	1.2863	0.673847	0.914804	1.95394	2.5802	4.94557	1.30806	11.0514
C/EBPb	6.94102	3.00267	2.04064	0.887624	20.4984	9.48633	1.82132	3.22945
PU.1	1.33863	1.41256	1.16658	0.36599	2.55683	1.83497	0.687471	1.22636
Pax5	0.383888	0.641617	0.637496	0.239492	0.17928	0.663903	0.296908	0.0876134
p-c-Jun	2.87573	2.01425	2.69403	3.06212	2.2626	2.53226	1.91787	1.65868
P-value for effect of CD115+ obtained from a linear model considering fixed lymphoma individual effects and protein as co-variates, and allowing for interaction between protein and CD115 status:	0.073163

## Sheet: Fig. 2c
Fig. 2c
qRT-PCR-BASED EXPRESSION ANALYSIS OF LINEAGE-RELATED TRANSCRIPTS IN CD115 SEPARTED TIS FRACTIONS																			Basis for classifying probed genes as preferentially/specifically expressed in Myeloid lineage vs. B lymphocytes
																					Transcript encountered in at least one HAEMOSPHERE gene set or otherwise see reference
Lineage	Transcript	UT					ADR CD115-					ADR CD115+							cell type	Gene	#1	#2	#3	Reference(s)
Myeloid	Csf1r	1	1	1	1	1	9.5412	11.4172	11.8629	4.82135	2.53989	110.596	44.3037	118.432	168.516	157.95			Myeloid	﻿Csf1r	Macrop_vs_B_UP
	Spi1	1	1	1	1	1	2.86347	2.16856	3.49681	0.871929	1.96768	4.35959	2.63087	4.74212	1.97704	22.0865				Itgam	Macrop_vs_B_UP	Neutro_vs_B_UP
	Cebpb	1	1	1	1	1	3.48847	2.12127	3.09466	1.8674	2.36282	11.1238	2.00216	3.95078	4.20429	9.96426				Itgax	DC_vs_B_UP
	Jun	1	1	1	1	1	6.12737	1.13018	3.56864	3.60454	5.2285	11.0391	0.97346	4.31808	5.83189	19.4163				Csf2rb2	DC_vs_B_up_Mouse	Neutro_vs_B_UP
	Itgam	1	1	1	1	1	3.43654	7.48747	5.95001	3.97868	3.37309	8.56167	13.902	7.21181	60.0156	11.2574				Spi1	-			Heinz-S, … Glass-CK, Mol Cell, 2010 (DOI: 10.1016/j.molcel.2010.05.004); Turkistany-SA & DeKoter-RP, Arch Immunol Ther Exp (Warsz), 2011 (DOI: 10.1007/s00005-011-0147-9)
	Itgax	1	1	1	1	1	4.00331	7.01065	21.1883	3.46754	2.7522	4.50493	7.72017	25.7263	72.1655	29.0922				Cebpb	Neutro_vs_B_UP			Heinz-S, … Glass-CK, Mol Cell, 2010 (DOI: 10.1016/j.molcel.2010.05.004)
	Csf2rb2	1	1	1	1	1	13.6896	34.3822	21.1698	8.40116	14.9482	48.2058	57.9569	29.8889	35.3277	231.145				Jun	-			Heinz-S, … Glass-CK, Mol Cell, 2010 (DOI: 10.1016/j.molcel.2010.05.004)
	Il1b	1	1	1	1	1	7.20605	201.784	99.3426	10.9355	3.00755	17.9712	416.317	761.411	426.91	353.082				Il1b	Macrop_vs_B_UP	DC_vs_B_up_Mouse	Neutro_vs_B_UP
	Cd86	1	1	1	1	1	9.02105	15.4821	19.4587	2.40077	6.55584	20.2896	14.6569	36.5552	4.65033	92.0926				Cd86	- PU.1 target			Kanada-S, … Okumura-K, Blood, 2011 (DOI: 10.1182/blood-2010-06-291898); Lim-TS, … Ricciardi-Castagnoli-P, PLoS One, 2012 (DOI: 10.1371/journal.pone.0045185)
	Ccl2	1	1	1	1	1	15.0289	73.0809	169.619	0.87591	0.497993	62.4201	85.5887	342.186	5.01734	3.73818				Ccl2	Macrop_vs_B_UP
	Lgals3	1	1	1	1	1	3.47387	31.615	16.3746	7.16038	0.829504	15.7471	42.1504	16.3449	71.694	114.312				Lgals3	- JUN target			Dumic-J, … Flögel-M, Biochim Biophys Acta, 2006 (DOI: 10.1016/j.bbagen.2005.12.020); https://www.proteinatlas.org/ENSG00000131981-LGALS3/single+cell+type. (myeloid >>> B)
	C3	1	1	1	1	1	40.4099	19.5053	80.7941	3.36209	1.08121	638.355	45.216	105.383	238.392	236.537				C3	Neutro_vs_B_UP
	Ccr2	1	1	1	1	1	7.61374	1.38591	10.1834	14.7252	0.685648	307.59	2.49122	10.3418	1183.15	218.336				Ccr2	DC_vs_B_up_Mouse
	Fcgr2b	1	1	1	1	1	3.71213	1.54892	1.94393	3.05657	2.63273	5.50157	1.79195	2.02687	3.74981	27.7256				Fcgr2b (CD32)	- cf. Supplementary Fig. 1h (ANA-1 macrophages)			Audzevich-T, … Gilroy-DW, PNAS, 2017 (DOI: 10.1073/pnas.1616417114); https://www.proteinatlas.org/ENSG00000072694-FCGR2B/single+cell+type (macrophages > B)
	Fcgr3	1	1	1	1	1	9.34003	69.9604	51.7617	4.07461	4.66628	17.8248	122.975	36.5208	8.91809	139.293				Fcgr3 (CD16)	- cf. Supplementary Fig. 1h (ANA-1 macrophages)			Audzevich-T, … Gilroy-DW, PNAS, 2017 (DOI: 10.1073/pnas.1616417114); https://www.proteinatlas.org/ENSG00000143226-FCGR3A/single+cell+type (myeloid >>> B)
B-cell	Ms4a1	1	1	1	1	1	11.6617	9.2565	3.75354	5.44339	13.5135	4.84239	6.4502	5.16301	4.33177	200.846			B-cell	Cd19	Macrop_vs_B_DOWN	Neutrop_vs_B_DOWN	DC_vs_B_DOWN
	Blnk	1	1	1	1	1	3.16939	2.92229	4.03957	2.27253	2.48241	2.0737	2.68552	3.88988	3.0968	4.9959				Ms4a1	Macrop_vs_B_DOWN	Neutrop_vs_B_DOWN	DC_vs_B_DOWN
	Cd19	1	1	1	1	1	2.36749	2.27367	1.28624	1.3981	2.58197	0.860653	1.99555	1.1895	0.772376	2.20156				Igll1	DC_vs_B_DOWN
	Igll1	1	1	1	1	1	0.773439	0.171045	1.5507	1.64474	1.61296	0.355255	0.183428	1.38313	1.08335	0.445633				Blnk	Macrop_vs_B_DOWN	Neutrop_vs_B_DOWN	DC_vs_B_DOWN
	Pax5	1	1	1	1	1	1.16235	0.821537	1.4954	1.12166	5.82497	0.759069	0.864158	1.38613	0.597302	0.770036				Pax5	-			Nutt-SL, … Busslinger-M, Nature, 1999 (DOI: 10.1038/44076)
	Myc	1	1	1	1	1	1.15785	1.10853	1.37996	1.72417	1.51498	0.553035	1.00113	0.822555	0.859735	0.760729				Myc	Eµ-myc model-specific since Eµ is only active in B cells
	Bach2	1	1	1	1	1	1.09151	0.31309	0.533471	0.617438	6.27847	0.61903	0.28033	0.277953	0.374465	3.20683				Bach2	Macrop_vs_B_DOWN	Neutrop_vs_B_DOWN	DC_vs_B_DOWN
	Ikzf1	1	1	1	1	1	2.8166	1.04018	1.2884	1.9145	3.17241	3.31353	1.01483	1.48429	1.40176	1.20483				Ikzf1	-			Somasundaram-R, … Sigvardsson-M, Blood, 2015 (DOI: 10.1182/blood-2014-12-575688)
	Ikzf3	1	1	1	1	1	2.32235	1.04346	2.08822	1.13739	2.86819	1.32868	0.956112	1.95768	0.671636	1.55399				Ikzf3	-			Somasundaram-R, … Sigvardsson-M, Blood, 2015 (DOI: 10.1182/blood-2014-12-575688)
	Ebf1	1	1	1	1	1	1.0288	0.721036	1.002	0.550798	2.65812	0.623293	0.670036	1.28633	0.502204	1.82267				Ebf1	.			Somasundaram-R, … Sigvardsson-M, Blood, 2015 (DOI: 10.1182/blood-2014-12-575688)
Stemness	Cd34	1	1	1	1	1	7.45	88.87	134.87	0.35	0.34	30.34	118.99	111.5	2.53	1.44
	Klf4	1	1	1	1	1	7.38	0.88	104.74	2.71	1.33	27.57	1.05	126.56	9.63	9.61
	Ly6a	1	1	1	1	1	33.67	15.07	36.97	13.21	6.21	42.22	14.5	42.19	33.44	184.25
	Cxcr4	1	1	1	1	1	5.07	2.43	1.78	2.98	4.13	5.11	2.23	1.08	2.97	9.32
	Prom1	1	1	1	1	1	1.92	2.4	0.08	N/D	N/D	0.2	1.25	0.02	N/D	N/D
	Kit	1	1	1	1	1	5.68	0.08	4.86	2.06	0.49	1.52	0.74	180.6	0.71	0.61
	Met	1	1	1	1	1	8.54	57.31	6.51	N/D	N/D	26.76	79.94	8.09	N/D	N/D
	Abcg2	1	1	1	1	1	4.42	3.66	2.6	1.83	1.99	9.68	3.4	3.42	2.93	3.48
	Cd44	1	1	1	1	1	1.68	0.85	2.1	1.34	2.28	4.29	1.06	2.64	2.13	3.13
	Id2	1	1	1	1	1	10.23	6.87	6.13	6.38	1.71	29.22	8.1	6.08	22.33	22
	Gata2	1	1	1	1	1	14.65	48.61	119.25	1.79	3.31	45.73	53.01	76.16	1.94	10.45
	Slamf1	1	1	1	1	1	6.66	20.25	61.51	1.74	2.91	4.78	18.07	89.77	3.16	3.58
Legend:
1	Below detection limit, Ct was imputed to compute fold-chang estimates for TIS samples.
N/D	=below detection limit
P-value for effect of CD115+ obtained from a linear model considering fixed indivudal-lymphoma and gene effects as co-variates
Myeloid:	B-cell:	Stemness:
2.73e-09	0.01548	0.04928

## Sheet: Fig. 3a
Fig. 3a
FLOW CYTOMETRY-BASED ANALYSIS OF CD11b AND CD115 IN TIS;sh_TF MODEL
CD115, relative MFI	sh_ctrl		sh_Spi1		sh_Cebpb			CD11b, relative MFI	sh_ctrl		sh_Spi1		sh_Cebpb
	UT	ADR	UT	ADR	UT	ADR			UT	ADR	UT	ADR	UT	ADR
	1	7.03967	0.128392	2.32881	0.209812	1.31524			1	7.27138	0.90297	5.04523	0.675038	7.0583
	1	7.39979	0.336074	0.966084	1.56012	5.12025			1	12.4087	0.523264	6.45562	0.841804	11.4681
	1	2.2973	0.255631	0.30518	0.349099	1.77252			1	3.58473	0.767141	0.375809	0.389392	0.895213
	1	2.45251	0.113342	0.617533	0.275635	1.12237			1	2.61487	0.116692	1.26018	0.525434	1.82942
	1	12.2384	0.337748	0.284768	0.549669	2.13245			1	3.15716	0.082616	0.501287	0.786849	1.29994
Ratio paired t-test P-value (ADR sh_TF vs. ADR sh_ctrl):				0.0079		0.0368						0.0341		0.1037
One sample t-test P-value (UT sh_TF vs UT sh_ctrl):			<0.0001		0.1746						0.0349		0.013

## Sheet: Fig. 3b
Fig. 3b
RESPIRATORY BURST ASSAY IN TIS;sh_TF MODEL
reduced NBT-positive cells in %	sh_ctrl		sh_Spi1		sh_Cebpb
	UT	ADR	UT	ADR	UT	ADR
	0.00115674	0.0282421	0	0.00338066	0	0.0125911
	0.00281889	0.0292712	0.00267953	0.00638626	0	0.0154254
	0.000597729	0.0444927	0.00187718	0.00728438	0.000664673	0.0149254
	0	0.00677201	0	0.00300601	0	0.00543478
Ratio paired t-test P-value (ADR sh_TF vs. ADR sh_ctrl):				0.011		0.031

[truncated: 81 more sheets: Fig. 3c, Fig. 3e, Fig. 4a, Fig. 4b, Fig. 4c, Fig. 4d, Fig. 4e, Fig. 4f, Fig. 4g, Fig. 5a, Fig. 5f, Fig. 5g, Fig. 6a, Fig. 6b, Fig. 6c, Fig. 6d, Fig. 6e, Fig. 7b, Fig. 7c, Fig. 7d …]
